# Supplementary material for: A citizen-science-enabled catalogue of the vaginal microbiome and associated factors
Source: Nat Microbiol. 2023 Oct 26;8(11):2183–95. doi: 10.1038/s41564-023-01500-0 (PMC10627828; doi:10.1038/s41564-023-01500-0)
Supplement: Supplementary file 3 — Supplementary Table 1. Descriptive statistics of taxa. Various descriptive statistics for subgenera of the genus Lactobacillus and genera detected in this study: number of ASVs within the (sub)genus (n_asvs), prevalence (occurrence), average relative abundance (mean_rel_abundance), frequency of being the most abundant taxon and greater than 0% abundant (top_and_gt0p), same as previous but greater than 30% abundant (top_and_gt30p), same as previous but greater than 50% abundant (top_and_gt50p), and the previous three measures but in terms of relative frequencies (top_and_gtXp_rel). Also available on Figshare: https://doi.org/10.6084/m9.figshare.23100350. Table 2. Table of the number of Isala participants per VALENCIA subCST. Table 3. Taxa–taxa correlation network generated from SparCC for the Isala dataset. Each cell indicates the compositionality aware correlation between two taxa. Table 4. Association tests between participant characteristics and their vaginal microbiome. Results of statistical tests for each tested questionnaire response. Results of association tests are provided for beta diversity (Adonis tests), alpha diversity, CSTs, eigentaxa and individual taxa. In addition to effect sizes, test statistics and P values, the number of participants in each condition is provided. Table 5. Supplementary meta-data for the Isala samples used in this study. Each European Nucleotide Archive sample ID is linked to a participant’s age, whether intercourse occurred in the past 24 h, technical covariates and CST annotations. This file can be used in combination with the code available on GitHub. Table 6. Results of the permutational multivariate analysis of variance. Adonis2 tests between technical factors and the vaginal microbiome. Table 7. Count data per (sub)genus per sample. Linked by identified to the meta-data provided on EGA and Supplementary Table 5. This file can be used in combination with the code available on GitHub. Table 8. Relative abundance data per samp [file 41564_2023_1500_MOESM3_ESM.xlsx]

## Sheet: ST01
Supplementary Table ST01: Taxa statistics
taxon_name	phylum	class	order	family	genus	n_asvs	occurrence	mean_rel_abundance	top_and_gt0p	top_and_get30p	top_and_get50p	top_and_gt0p_rel	top_and_get30p_rel	top_and_get50p_rel
Lactobacillus crispatus group	Firmicutes	Bacilli	Lactobacillales	Lactobacillaceae	Lactobacillus crispatus group	163	0.893929912390488	0.397979610896588	1387	1380	1326	0.433979974968711	0.431789737171464	0.414893617021277
Lactobacillus iners group	Firmicutes	Bacilli	Lactobacillales	Lactobacillaceae	Lactobacillus iners group	120	0.718710888610763	0.242627873249079	896	886	814	0.280350438047559	0.277221526908636	0.254693366708385
Gardnerella	Actinobacteria	Actinobacteria_c	Bifidobacteriales	Bifidobacteriaceae	Gardnerella	49	0.49342928660826	0.077634978662491	338	313	156	0.10575719649562	0.09793491864831	0.048811013767209
Lactobacillus jensenii group	Firmicutes	Bacilli	Lactobacillales	Lactobacillaceae	Lactobacillus jensenii group	54	0.467772215269086	0.048223173404143	115	112	97	0.035982478097622	0.035043804755945	0.03035043804756
Prevotella	Bacteroidetes	Bacteroidia	Bacteroidales	Prevotellaceae	Prevotella	421	0.880475594493116	0.046679079934057	151	108	16	0.047246558197747	0.033792240300376	0.005006257822278
Lactobacillus gasseri group	Firmicutes	Bacilli	Lactobacillales	Lactobacillaceae	Lactobacillus gasseri group	56	0.275969962453066	0.031646178437823	106	101	78	0.033166458072591	0.031602002503129	0.024405506883605
Atopobium	Actinobacteria	Coriobacteriia	Coriobacteriales	Coriobacteriaceae	Atopobium	57	0.328222778473091	0.017087754986353	22	18	13	0.006883604505632	0.005632040050063	0.004067584480601
Bifidobacterium	Actinobacteria	Actinobacteria_c	Bifidobacteriales	Bifidobacteriaceae	Bifidobacterium	18	0.141426783479349	0.015559611764014	60	58	40	0.018773466833542	0.018147684605757	0.012515644555695
Streptococcus	Firmicutes	Bacilli	Lactobacillales	Streptococcaceae	Streptococcus	52	0.459324155193993	0.015051047507347	46	38	25	0.014392991239049	0.01188986232791	0.007822277847309
Anaerococcus	Firmicutes	Tissierellia	Tissierellales	Peptoniphilaceae	Anaerococcus	273	0.821026282853567	0.012502322973639	13	4	0	0.004067584480601	0.001251564455569	0
Peptoniphilus	Firmicutes	Tissierellia	Tissierellales	Peptoniphilaceae	Peptoniphilus	208	0.826345431789737	0.008793206900949	2	0	0	0.000625782227785	0	0
Sneathia	Fusobacteria	Fusobacteria_c	Fusobacteriales	Leptotrichiaceae	Sneathia	22	0.112327909887359	0.008574190481711	21	16	0	0.00657071339174	0.005006257822278	0
Finegoldia	Firmicutes	Tissierellia	Tissierellales	Peptoniphilaceae	Finegoldia	54	0.876720901126408	0.008547879671063	4	0	0	0.001251564455569	0	0
Dialister	Firmicutes	Negativicutes	Veillonellales	Veillonellaceae	Dialister	116	0.708072590738423	0.006944930911891	0	0	0	0	0	0
Megasphaera	Firmicutes	Negativicutes	Veillonellales	Veillonellaceae	Megasphaera	56	0.248122653316646	0.005377431978486	0	0	0	0	0	0
Corynebacterium	Actinobacteria	Actinobacteria_c	Corynebacteriales	Corynebacteriaceae	Corynebacterium	102	0.67991239048811	0.004984606488901	1	1	0	0.000312891113892	0.000312891113892	0
Alloscardovia	Actinobacteria	Actinobacteria_c	Bifidobacteriales	Bifidobacteriaceae	Alloscardovia	8	0.13485607008761	0.004301334754146	11	10	5	0.003441802252816	0.003128911138924	0.001564455569462
Limosilactobacillus	Firmicutes	Bacilli	Lactobacillales	Lactobacillaceae	Limosilactobacillus	151	0.478410513141427	0.004082272953528	1	1	0	0.000312891113892	0.000312891113892	0
Aerococcus	Firmicutes	Bacilli	Lactobacillales	Aerococcaceae	Aerococcus	43	0.247809762202753	0.003868250297594	0	0	0	0	0	0
Staphylococcus	Firmicutes	Bacilli	Bacillales	Staphylococcaceae	Staphylococcus	46	0.682102628285357	0.003246507338996	1	1	0	0.000312891113892	0.000312891113892	0
Veillonella	Firmicutes	Negativicutes	Veillonellales	Veillonellaceae	Veillonella	68	0.28566958698373	0.00293552843126	3	2	0	0.000938673341677	0.000625782227785	0
Clostridium	Firmicutes	Clostridia	Clostridiales	Clostridiaceae	Clostridium	73	0.153629536921151	0.002704993967998	0	0	0	0	0	0
KQ959578_g	Firmicutes	Clostridia	Clostridiales	Ruminococcaceae	KQ959578_g	21	0.079474342928661	0.00208252999689	0	0	0	0	0	0
Fenollaria	Firmicutes	Tissierellia	Tissierellales	Peptoniphilaceae	Fenollaria	38	0.429286608260325	0.001988482167268	0	0	0	0	0	0
Gemella	Firmicutes	Bacilli	Bacillales	Gemella_f	Gemella	32	0.198998748435544	0.001869662150705	2	0	0	0.000625782227785	0	0
EU728721_g	Firmicutes	Clostridia	Clostridiales	Lachnospiraceae	EU728721_g	12	0.014080100125157	0.001759675639884	7	6	0	0.002190237797247	0.001877346683354	0
Peptostreptococcus	Firmicutes	Clostridia	Clostridiales	Peptostreptococcaceae	Peptostreptococcus	33	0.329474342928661	0.001700527610367	1	1	0	0.000312891113892	0.000312891113892	0
Actinomyces	Actinobacteria	Actinobacteria_c	Actinomycetales	Actinomycetaceae	Actinomyces	56	0.482165206508135	0.001688030290175	1	0	0	0.000312891113892	0	0
Fusobacterium	Fusobacteria	Fusobacteria_c	Fusobacteriales	Fusobacteriaceae	Fusobacterium	61	0.263454317897372	0.001629384197347	1	1	0	0.000312891113892	0.000312891113892	0
Porphyromonas	Bacteroidetes	Bacteroidia	Bacteroidales	Porphyromonadaceae	Porphyromonas	113	0.381101376720901	0.001495257673856	0	0	0	0	0	0
Ureaplasma	Tenericutes	Mollicutes	Mycoplasmatales	Mycoplasmataceae_f1	Ureaplasma	25	0.342928660826032	0.001441237106787	0	0	0	0	0	0
Campylobacter	Proteobacteria	Epsilonproteobacteria	Campylobacterales	Campylobacteraceae	Campylobacter	43	0.397997496871089	0.001268856636589	0	0	0	0	0	0
Ezakiella	Firmicutes	Tissierellia	Tissierellales	Peptoniphilaceae	Ezakiella	32	0.315394242803504	0.001013163338886	0	0	0	0	0	0
Escherichia	Proteobacteria	Gammaproteobacteria	Enterobacteriales	Enterobacteriaceae	Escherichia	8	0.084167709637046	0.000985515740521	1	1	1	0.000312891113892	0.000312891113892	0.000312891113892
Parvimonas	Firmicutes	Tissierellia	Tissierellales	Peptoniphilaceae	Parvimonas	36	0.122027534418023	0.000765147030989	0	0	0	0	0	0
Howardella	Firmicutes	Clostridia	Clostridiales	Lachnospiraceae	Howardella	16	0.280976220275344	0.000743740821027	0	0	0	0	0	0
Mycoplasma_g4	Tenericutes	Mollicutes	Mycoplasmatales	Mycoplasmataceae	Mycoplasma_g4	10	0.037859824780976	0.000621426560174	1	1	1	0.000312891113892	0.000312891113892	0.000312891113892
Lacticaseibacillus	Firmicutes	Bacilli	Lactobacillales	Lactobacillaceae	Lacticaseibacillus	5	0.02377972465582	0.000497662434576	1	1	0	0.000312891113892	0.000312891113892	0
CP009312_g	Actinobacteria	Actinobacteria_c	Corynebacteriales	CP009312_f	CP009312_g	20	0.396433041301627	0.000493850787745	0	0	0	0	0	0
Mobiluncus	Actinobacteria	Actinobacteria_c	Actinomycetales	Actinomycetaceae	Mobiluncus	17	0.190237797246558	0.00043387587218	0	0	0	0	0	0
Actinotignum	Actinobacteria	Actinobacteria_c	Actinomycetales	Actinomycetaceae	Actinotignum	8	0.131101376720901	0.00041476212206	0	0	0	0	0	0
Moryella	Firmicutes	Clostridia	Clostridiales	Lachnospiraceae	Moryella	28	0.12828535669587	0.000395642520301	0	0	0	0	0	0
Facklamia	Firmicutes	Bacilli	Lactobacillales	Aerococcaceae	Facklamia	27	0.231226533166458	0.000380954811011	0	0	0	0	0	0
Actinobacillus	Proteobacteria	Gammaproteobacteria	Pasteurellales	Pasteurellaceae	Actinobacillus	7	0.076345431789737	0.000359297832935	1	1	1	0.000312891113892	0.000312891113892	0.000312891113892
Haemophilus	Proteobacteria	Gammaproteobacteria	Pasteurellales	Pasteurellaceae	Haemophilus	5	0.031602002503129	0.000320644237126	0	0	0	0	0	0
KQ959671_g	Actinobacteria	Coriobacteriia	Coriobacteriales	Coriobacteriaceae	KQ959671_g	9	0.064455569461827	0.000299588500293	0	0	0	0	0	0
Peptococcus	Firmicutes	Clostridia	Clostridiales	Peptococcaceae	Peptococcus	3	0.137359198998748	0.000283654689664	0	0	0	0	0	0
Enterococcus	Firmicutes	Bacilli	Lactobacillales	Enterococcaceae	Enterococcus	6	0.057571964956195	0.000262767641038	0	0	0	0	0	0
FM873692_g	Proteobacteria	Betaproteobacteria	Neisseriales	Neisseriaceae	FM873692_g	14	0.143617021276596	0.000247783840897	0	0	0	0	0	0
Pasteurellaceae	Proteobacteria	Gammaproteobacteria	Pasteurellales	Pasteurellaceae	NA	7	0.014392991239049	0.000189466041833	1	1	0	0.000312891113892	0.000312891113892	0
Bacteroides	Bacteroidetes	Bacteroidia	Bacteroidales	Bacteroidaceae	Bacteroides	56	0.09261576971214	0.000183555704435	0	0	0	0	0	0
Alloprevotella	Bacteroidetes	Bacteroidia	Bacteroidales	Prevotellaceae	Alloprevotella	27	0.037234042553192	0.000163277729277	0	0	0	0	0	0
Liquorilactobacillus	Firmicutes	Bacilli	Lactobacillales	Lactobacillaceae	Liquorilactobacillus	3	0.004067584480601	0.000159180361608	1	1	0	0.000312891113892	0.000312891113892	0
Faecalibacterium	Firmicutes	Clostridia	Clostridiales	Ruminococcaceae	Faecalibacterium	15	0.08072590738423	0.00015318287223	0	0	0	0	0	0
Nesterenkonia	Actinobacteria	Actinobacteria_c	Micrococcales	Micrococcaceae	Nesterenkonia	5	0.059762202753442	0.000152782039022	0	0	0	0	0	0
Jonquetella	Synergistetes	Synergistia	Synergistales	Jonquetella_f	Jonquetella	5	0.070400500625782	0.000148302115022	0	0	0	0	0	0
Mageeibacillus	Firmicutes	Clostridia	Clostridiales	Ruminococcaceae	Mageeibacillus	6	0.015018773466834	0.000147737959855	0	0	0	0	0	0
Negativicoccus	Firmicutes	Negativicutes	Veillonellales	Veillonellaceae	Negativicoccus	21	0.149249061326658	0.00014154924928	0	0	0	0	0	0
Blautia	Firmicutes	Clostridia	Clostridiales	Lachnospiraceae	Blautia	29	0.080413016270338	0.00013830785456	0	0	0	0	0	0
Oligella	Proteobacteria	Betaproteobacteria	Burkholderiales	Alcaligenaceae	Oligella	4	0.018147684605757	0.000133320599652	0	0	0	0	0	0
Olsenella	Actinobacteria	Coriobacteriia	Coriobacteriales	Coriobacteriaceae	Olsenella	13	0.115456821026283	0.000128468241034	0	0	0	0	0	0
Acetobacter	Proteobacteria	Alphaproteobacteria	Rhodospirillales	Acetobacteraceae	Acetobacter	3	0.001251564455569	0.000127232565934	0	0	0	0	0	0
Murdochiella	Firmicutes	Tissierellia	Tissierellales	Peptoniphilaceae	Murdochiella	17	0.156758448060075	0.000124814930732	0	0	0	0	0	0
Granulicatella	Firmicutes	Bacilli	Lactobacillales	Aerococcaceae	Granulicatella	4	0.031289111389237	0.000122124127327	0	0	0	0	0	0
Brevibacterium	Actinobacteria	Actinobacteria_c	Micrococcales	Brevibacteriaceae	Brevibacterium	8	0.07665832290363	0.000120699794801	0	0	0	0	0	0
Sutterella	Proteobacteria	Betaproteobacteria	Burkholderiales	Sutterellaceae	Sutterella	10	0.14549436795995	0.000120202193557	0	0	0	0	0	0
Enterobacter	Proteobacteria	Gammaproteobacteria	Enterobacteriales	Enterobacteriaceae	Enterobacter	2	0.01188986232791	0.000117951633009	0	0	0	0	0	0
Helcococcus	Firmicutes	Tissierellia	Tissierellales	Peptoniphilaceae	Helcococcus	25	0.073529411764706	0.000110486414257	0	0	0	0	0	0
Agathobacter	Firmicutes	Clostridia	Clostridiales	Lachnospiraceae	Agathobacter	8	0.048811013767209	9.79793e+09	0	0	0	0	0	0
Scardovia	Actinobacteria	Actinobacteria_c	Bifidobacteriales	Bifidobacteriaceae	Scardovia	1	0.002816020025031	9.64099e+09	0	0	0	0	0	0
JN713389_g	Firmicutes	Clostridia	Clostridiales	Ruminococcaceae	JN713389_g	51	0.108573216520651	9.533e+09	0	0	0	0	0	0
Bergeyella	Bacteroidetes	Flavobacteria	Flavobacteriales	Flavobacteriaceae	Bergeyella	9	0.031914893617021	9.31563e+09	0	0	0	0	0	0
CYUO_g	Firmicutes	Tissierellia	Tissierellales	Peptoniphilaceae	CYUO_g	16	0.084480600750939	8.85842e+09	0	0	0	0	0	0
Fastidiosipila	Firmicutes	Clostridia	Clostridiales	Ruminococcaceae	Fastidiosipila	26	0.095118898623279	8.81358e+09	0	0	0	0	0	0
GU303868_g	Bacteroidetes	Bacteroidia	Bacteroidales	S24-7_f	GU303868_g	10	0.062891113892366	8.80119e+09	0	0	0	0	0	0
Neisseria	Proteobacteria	Betaproteobacteria	Neisseriales	Neisseriaceae	Neisseria	15	0.056007509386734	8.15692e+09	0	0	0	0	0	0
KI259813_g	Firmicutes	Tissierellia	Tissierellales	Peptoniphilaceae	KI259813_g	12	0.064142678347935	6.82619e+09	0	0	0	0	0	0
Arcanobacterium	Actinobacteria	Actinobacteria_c	Actinomycetales	Actinomycetaceae	Arcanobacterium	10	0.061952440550688	6.51652e+09	0	0	0	0	0	0
Ruminococcus_g2	Firmicutes	Clostridia	Clostridiales	Ruminococcaceae	Ruminococcus_g2	5	0.038172715894869	5.63104e+09	0	0	0	0	0	0
Subdoligranulum	Firmicutes	Clostridia	Clostridiales	Ruminococcaceae	Subdoligranulum	17	0.048811013767209	5.38636e+09	0	0	0	0	0	0
Levilactobacillus	Firmicutes	Bacilli	Lactobacillales	Lactobacillaceae	Levilactobacillus	1	0.000625782227785	5.35399e+09	0	0	0	0	0	0
EU845084_f	Bacteroidetes	Bacteroidia	Bacteroidales	EU845084_f	NA	8	0.044430538172716	5.0552e+09	0	0	0	0	0	0
Ruminococcus	Firmicutes	Clostridia	Clostridiales	Ruminococcaceae	Ruminococcus	23	0.03441802252816	4.92071e+09	0	0	0	0	0	0
Clostridiales	Firmicutes	Clostridia	Clostridiales	NA	NA	14	0.042866082603254	4.51882e+09	0	0	0	0	0	0
EF559154_g	Firmicutes	Clostridia	Clostridiales	Ruminococcaceae	EF559154_g	17	0.038798498122653	4.2518e+09	0	0	0	0	0	0
Lactobacillaceae	Firmicutes	Bacilli	Lactobacillales	Lactobacillaceae	NA	13	0.004693366708385	4.21842e+09	0	0	0	0	0	0
Nosocomiicoccus	Firmicutes	Bacilli	Bacillales	Staphylococcaceae	Nosocomiicoccus	7	0.020337922403004	4.09117e+09	0	0	0	0	0	0
Roseburia	Firmicutes	Clostridia	Clostridiales	Lachnospiraceae	Roseburia	6	0.014705882352941	3.91078e+09	0	0	0	0	0	0
Chlamydia	Chlamydiae	Chlamydiae_c	Chlamydiales	Chlamydiaceae	Chlamydia	1	0.003441802252816	3.57585e+09	0	0	0	0	0	0
Oscillibacter	Firmicutes	Clostridia	Clostridiales	Ruminococcaceae	Oscillibacter	31	0.037546933667084	3.30739e+09	0	0	0	0	0	0
Lachnospira	Firmicutes	Clostridia	Clostridiales	Lachnospiraceae	Lachnospira	13	0.025031289111389	2.93098e+09	0	0	0	0	0	0
Dorea	Firmicutes	Clostridia	Clostridiales	Lachnospiraceae	Dorea	12	0.036921151439299	2.67675e+09	0	0	0	0	0	0
JRNA_g	Firmicutes	Clostridia	Clostridiales	Mogibacterium_f	JRNA_g	6	0.054443053817272	2.61657e+08	0	0	0	0	0	0
Bulleidia	Firmicutes	Erysipelotrichi	Erysipelotrichales	Erysipelotrichaceae	Bulleidia	11	0.029724655819775	2.58144e+09	0	0	0	0	0	0
AB239481_g	Firmicutes	Clostridia	Clostridiales	Christensenellaceae	AB239481_g	15	0.031289111389237	2.55219e+09	0	0	0	0	0	0
Fusicatenibacter	Firmicutes	Clostridia	Clostridiales	Lachnospiraceae	Fusicatenibacter	6	0.033166458072591	2.53691e+09	0	0	0	0	0	0
Coprococcus	Firmicutes	Clostridia	Clostridiales	Lachnospiraceae	Coprococcus	7	0.025969962453066	2.43066e+09	0	0	0	0	0	0
Filifactor	Firmicutes	Clostridia	Clostridiales	Peptostreptococcaceae	Filifactor	5	0.024405506883605	2.32463e+08	0	0	0	0	0	0
Weeksella	Bacteroidetes	Flavobacteria	Flavobacteriales	Flavobacteriaceae	Weeksella	4	0.002816020025031	2.31856e+09	0	0	0	0	0	0
Acidaminococcus	Firmicutes	Negativicutes	Acidaminococcales	Acidaminococcaceae	Acidaminococcus	5	0.01846057571965	2.24526e+08	0	0	0	0	0	0
Ruminococcus_g4	Firmicutes	Clostridia	Clostridiales	Lachnospiraceae	Ruminococcus_g4	11	0.024092615769712	2.17323e+09	0	0	0	0	0	0
Rothia	Actinobacteria	Actinobacteria_c	Micrococcales	Micrococcaceae	Rothia	13	0.026595744680851	2.11161e+09	0	0	0	0	0	0
Rarimicrobium	Synergistetes	Synergistia	Synergistales	Jonquetella_f	Rarimicrobium	7	0.023466833541928	2.02396e+09	0	0	0	0	0	0
Proteobacteria	Proteobacteria	NA	NA	NA	NA	1	0.030037546933667	1.99593e+09	0	0	0	0	0	0
Globicatella	Firmicutes	Bacilli	Lactobacillales	Aerococcaceae	Globicatella	6	0.012515644555695	1.91789e+09	0	0	0	0	0	0
Akkermansia	Verrucomicrobia	Verrucomicrobiae	Verrucomicrobiales	Akkermansiaceae	Akkermansia	5	0.023153942428035	1.85537e+09	0	0	0	0	0	0
Eubacterium_g23	Firmicutes	Clostridia	Clostridiales	Ruminococcaceae	Eubacterium_g23	18	0.025969962453066	1.72801e+09	0	0	0	0	0	0
KE159538_g	Firmicutes	Clostridia	Clostridiales	Lachnospiraceae	KE159538_g	7	0.019399249061327	1.69584e+09	0	0	0	0	0	0
Morganella	Proteobacteria	Gammaproteobacteria	Enterobacteriales	Enterobacteriaceae	Morganella	1	0.002190237797247	1.68462e+08	0	0	0	0	0	0
Anaerostipes	Firmicutes	Clostridia	Clostridiales	Lachnospiraceae	Anaerostipes	7	0.029724655819775	1.67943e+09	0	0	0	0	0	0
Phascolarctobacterium	Firmicutes	Negativicutes	Acidaminococcales	Acidaminococcaceae	Phascolarctobacterium	8	0.022215269086358	1.67458e+09	0	0	0	0	0	0
Lactiplantibacillus	Firmicutes	Bacilli	Lactobacillales	Lactobacillaceae	Lactiplantibacillus	2	0.00531914893617	1.66452e+09	0	0	0	0	0	0
Leptotrichia	Fusobacteria	Fusobacteria_c	Fusobacteriales	Leptotrichiaceae	Leptotrichia	30	0.022841051314143	1.61642e+09	0	0	0	0	0	0
Alistipes	Bacteroidetes	Bacteroidia	Bacteroidales	Rikenellaceae	Alistipes	18	0.020963704630789	1.59262e+09	0	0	0	0	0	0
Aggregatibacter	Proteobacteria	Gammaproteobacteria	Pasteurellales	Pasteurellaceae	Aggregatibacter	3	0.005632040050063	1.57742e+09	0	0	0	0	0	0
Pediococcus	Firmicutes	Bacilli	Lactobacillales	Lactobacillaceae	Pediococcus	1	0.001251564455569	1.5745e+09	0	0	0	0	0	0
Leucobacter	Actinobacteria	Actinobacteria_c	Micrococcales	Microbacteriaceae	Leucobacter	1	0.015018773466834	1.54677e+09	0	0	0	0	0	0
Firmicutes	Firmicutes	NA	NA	NA	NA	35	0.021589486858573	1.44657e+09	0	0	0	0	0	0
JPZU_g	Firmicutes	Clostridia	Clostridiales	Lachnospiraceae	JPZU_g	3	0.014080100125157	1.37234e+09	0	0	0	0	0	0
Mycoplasma_g1	Tenericutes	Mollicutes	Mycoplasmatales	Mycoplasmataceae	Mycoplasma_g1	2	0.005944931163955	1.29185e+09	0	0	0	0	0	0
Treponema	Spirochaetes	Spirochaetes_c	Spirochaetales	Spirochaetaceae	Treponema	22	0.005632040050063	1.28509e+09	0	0	0	0	0	0
Sporobacter	Firmicutes	Clostridia	Clostridiales	Ruminococcaceae	Sporobacter	25	0.020025031289111	1.15368e+09	0	0	0	0	0	0
Romboutsia	Firmicutes	Clostridia	Clostridiales	Peptostreptococcaceae	Romboutsia	3	0.020650813516896	1.14626e+09	0	0	0	0	0	0
Proteus	Proteobacteria	Gammaproteobacteria	Enterobacteriales	Enterobacteriaceae	Proteus	1	0.001877346683354	1.14043e+09	0	0	0	0	0	0
Coprococcus_g2	Firmicutes	Clostridia	Clostridiales	Lachnospiraceae	Coprococcus_g2	3	0.020025031289111	1.13559e+09	0	0	0	0	0	0
Clostridium_g24	Firmicutes	Clostridia	Clostridiales	Lachnospiraceae	Clostridium_g24	7	0.01846057571965	1.10273e+09	0	0	0	0	0	0
Eubacterium_g8	Firmicutes	Clostridia	Clostridiales	Ruminococcaceae	Eubacterium_g8	7	0.009699624530663	1.02796e+09	0	0	0	0	0	0
Caproiciproducens	Firmicutes	Clostridia	Clostridiales	Ruminococcaceae	Caproiciproducens	12	0.012828535669587	9.88111e+07	0	0	0	0	0	0
Aerococcaceae	Firmicutes	Bacilli	Lactobacillales	Aerococcaceae	NA	10	0.010951188986233	9.84053e+08	0	0	0	0	0	0
AF125206_g	Saccharibacteria_TM7	Saccharimonas_c	Saccharimonas_o	Saccharimonas_f	AF125206_g	13	0.008760951188986	9.78169e+08	0	0	0	0	0	0
Acinetobacter	Proteobacteria	Gammaproteobacteria	Pseudomonadales	Moraxellaceae	Acinetobacter	14	0.016270337922403	9.56385e+08	0	0	0	0	0	0
Bacteroidetes	Bacteroidetes	NA	NA	NA	NA	10	0.009699624530663	9.35017e+08	0	0	0	0	0	0
Mogibacterium	Firmicutes	Clostridia	Clostridiales	Mogibacterium_f	Mogibacterium	11	0.024718397997497	9.17988e+08	0	0	0	0	0	0
Eubacterium_g5	Firmicutes	Clostridia	Clostridiales	Lachnospiraceae	Eubacterium_g5	8	0.015331664580726	8.94917e+08	0	0	0	0	0	0
DQ003626_g	Bacteroidetes	Bacteroidia	Bacteroidales	EU845084_f	DQ003626_g	5	0.00531914893617	8.24385e+08	0	0	0	0	0	0
Trueperella	Actinobacteria	Actinobacteria_c	Actinomycetales	Actinomycetaceae	Trueperella	2	0.01188986232791	7.55647e+08	0	0	0	0	0	0
Dermabacter	Actinobacteria	Actinobacteria_c	Micrococcales	Dermabacteraceae	Dermabacter	4	0.017521902377973	6.71999e+08	0	0	0	0	0	0
Kallipyga	Firmicutes	Tissierellia	Tissierellales	Peptoniphilaceae	Kallipyga	8	0.014392991239049	6.62884e+08	0	0	0	0	0	0
Enhydrobacter	Proteobacteria	Gammaproteobacteria	Pseudomonadales	Moraxellaceae	Enhydrobacter	3	0.020025031289111	6.49634e+08	0	0	0	0	0	0
Lachnoanaerobaculum	Firmicutes	Clostridia	Clostridiales	Lachnospiraceae	Lachnoanaerobaculum	5	0.011264080100125	6.48395e+08	0	0	0	0	0	0
Succiniclasticum	Firmicutes	Negativicutes	Acidaminococcales	Acidaminococcaceae	Succiniclasticum	2	0.008135168961202	6.37852e+08	0	0	0	0	0	0
Eisenbergiella	Firmicutes	Clostridia	Clostridiales	Lachnospiraceae	Eisenbergiella	3	0.008760951188986	6.02388e+08	0	0	0	0	0	0
Paraprevotella	Bacteroidetes	Bacteroidia	Bacteroidales	Prevotellaceae	Paraprevotella	7	0.004380475594493	6.02267e+08	0	0	0	0	0	0
Eremococcus	Firmicutes	Bacilli	Lactobacillales	Aerococcaceae	Eremococcus	3	0.009699624530663	5.91418e+08	0	0	0	0	0	0
Megamonas	Firmicutes	Negativicutes	Selenomonadales	Selenomonadaceae	Megamonas	2	0.003754693366708	5.7616e+08	0	0	0	0	0	0
Butyrivibrio_g1	Firmicutes	Clostridia	Clostridiales	Lachnospiraceae	Butyrivibrio_g1	5	0.005006257822278	5.7487e+08	0	0	0	0	0	0
Oribacterium	Firmicutes	Clostridia	Clostridiales	Lachnospiraceae	Oribacterium	8	0.006257822277847	5.63626e+08	0	0	0	0	0	0
Barnesiella	Bacteroidetes	Bacteroidia	Bacteroidales	Porphyromonadaceae	Barnesiella	10	0.009699624530663	5.60752e+08	0	0	0	0	0	0
Collinsella	Actinobacteria	Coriobacteriia	Coriobacteriales	Coriobacteriaceae	Collinsella	2	0.010325406758448	5.50093e+08	0	0	0	0	0	0
Eubacterium_g4	Firmicutes	Clostridia	Clostridiales	Lachnospiraceae	Eubacterium_g4	5	0.009073842302879	5.45122e+08	0	0	0	0	0	0
Bilophila	Proteobacteria	Deltaproteobacteria	Desulfovibrionales	Desulfovibrionaceae	Bilophila	5	0.007196495619524	5.42463e+08	0	0	0	0	0	0
Parabacteroides	Bacteroidetes	Bacteroidia	Bacteroidales	Porphyromonadaceae	Parabacteroides	5	0.014392991239049	5.41147e+08	0	0	0	0	0	0
Coprococcus_g1	Firmicutes	Clostridia	Clostridiales	Lachnospiraceae	Coprococcus_g1	6	0.012202753441802	5.29768e+08	0	0	0	0	0	0
LARJ_g	Proteobacteria	Alphaproteobacteria	Rhodospirillales	Rhodospirillaceae	LARJ_g	6	0.007822277847309	5.29439e+08	0	0	0	0	0	0
Kocuria	Actinobacteria	Actinobacteria_c	Micrococcales	Micrococcaceae	Kocuria	8	0.011264080100125	5.12662e+08	0	0	0	0	0	0
Intestinibacter	Firmicutes	Clostridia	Clostridiales	Peptostreptococcaceae	Intestinibacter	1	0.00657071339174	5.09484e+08	0	0	0	0	0	0
Coriobacteriaceae	Actinobacteria	Coriobacteriia	Coriobacteriales	Coriobacteriaceae	NA	6	0.010012515644556	4.88569e+08	0	0	0	0	0	0
DQ057459_g	Firmicutes	Clostridia	Clostridiales	Lachnospiraceae	DQ057459_g	7	0.009073842302879	4.82138e+08	0	0	0	0	0	0
Pseudomonas	Proteobacteria	Gammaproteobacteria	Pseudomonadales	Pseudomonadaceae	Pseudomonas	11	0.005944931163955	4.75444e+08	0	0	0	0	0	0
EU289122_g	Firmicutes	Tissierellia	Tissierellales	Peptoniphilaceae	EU289122_g	1	0.00657071339174	4.70174e+08	0	0	0	0	0	0
ADCM_g	Bacteroidetes	Bacteroidia	Bacteroidales	Porphyromonadaceae	ADCM_g	1	0.000312891113892	4.67468e+08	0	0	0	0	0	0
Shuttleworthia	Firmicutes	Clostridia	Clostridiales	Lachnospiraceae	Shuttleworthia	5	0.001251564455569	4.50516e+08	0	0	0	0	0	0
CCMM_g	Firmicutes	Erysipelotrichi	Erysipelotrichales	Erysipelotrichaceae	CCMM_g	1	0.007822277847309	4.44818e+08	0	0	0	0	0	0
Eubacterium_g17	Firmicutes	Clostridia	Clostridiales	Lachnospiraceae	Eubacterium_g17	3	0.011264080100125	4.40717e+08	0	0	0	0	0	0
Syntrophococcus	Firmicutes	Clostridia	Clostridiales	Lachnospiraceae	Syntrophococcus	5	0.011576971214018	4.37937e+08	0	0	0	0	0	0
Parasutterella	Proteobacteria	Betaproteobacteria	Burkholderiales	Sutterellaceae	Parasutterella	9	0.009386733416771	4.36725e+08	0	0	0	0	0	0
AB185816_g	Firmicutes	Clostridia	Clostridiales	Ruminococcaceae	AB185816_g	2	0.009386733416771	4.36173e+08	0	0	0	0	0	0
Dolosigranulum	Firmicutes	Bacilli	Lactobacillales	Carnobacteriaceae	Dolosigranulum	2	0.003441802252816	4.34213e+08	0	0	0	0	0	0
Turicella	Actinobacteria	Actinobacteria_c	Corynebacteriales	Corynebacteriaceae	Turicella	2	0.001564455569462	4.2579e+08	0	0	0	0	0	0
Micrococcus	Actinobacteria	Actinobacteria_c	Micrococcales	Micrococcaceae	Micrococcus	6	0.015018773466834	4.12406e+08	0	0	0	0	0	0
Holdemanella	Firmicutes	Erysipelotrichi	Erysipelotrichales	Erysipelotrichaceae	Holdemanella	4	0.005944931163955	4.03028e+08	0	0	0	0	0	0
HQ716403_g	Firmicutes	Clostridia	Clostridiales	Christensenellaceae	HQ716403_g	7	0.006883604505632	3.75118e+08	0	0	0	0	0	0
Fretibacterium	Synergistetes	Synergistia	Synergistales	Fretibacterium_f	Fretibacterium	3	0.001251564455569	3.74833e+08	0	0	0	0	0	0
Eubacterium_g7	Firmicutes	Clostridia	Clostridiales	Lachnospiraceae	Eubacterium_g7	3	0.006257822277847	3.64946e+08	0	0	0	0	0	0
FR888536_g	Cyanobacteria	Vampirovibrio_c	FR888536_o	FR888536_f	FR888536_g	13	0.007196495619524	3.6162e+08	0	0	0	0	0	0
Bacteria	NA	NA	NA	NA	NA	32	0.010951188986233	3.60208e+08	0	0	0	0	0	0
Lachnospiraceae	Firmicutes	Clostridia	Clostridiales	Lachnospiraceae	NA	28	0.009699624530663	3.51505e+07	0	0	0	0	0	0
Odoribacter	Bacteroidetes	Bacteroidia	Bacteroidales	Odoribacteraceae	Odoribacter	5	0.00657071339174	3.307e+08	0	0	0	0	0	0
JN713547_g	Tenericutes	Mollicutes	AM275436_o	AM275436_f	JN713547_g	4	0.00657071339174	3.29464e+08	0	0	0	0	0	0
Eubacterium_g20	Firmicutes	Clostridia	Clostridiales	Lachnospiraceae	Eubacterium_g20	2	0.004067584480601	3.18277e+08	0	0	0	0	0	0
HM123979_g	Firmicutes	Clostridia	Clostridiales	Lachnospiraceae	HM123979_g	6	0.006257822277847	3.17337e+07	0	0	0	0	0	0
Lactobacillales	Firmicutes	Bacilli	Lactobacillales	NA	NA	59	0.017834793491865	2.98885e+08	0	0	0	0	0	0
Pseudoflavonifractor	Firmicutes	Clostridia	Clostridiales	Ruminococcaceae	Pseudoflavonifractor	23	0.010951188986233	2.90247e+08	0	0	0	0	0	0
Pseudoalteromonas	Proteobacteria	Gammaproteobacteria	Alteromonadales	Pseudoalteromonadaceae	Pseudoalteromonas	2	0.000625782227785	2.88093e+08	0	0	0	0	0	0
AY305316_g	Firmicutes	Clostridia	Clostridiales	Lachnospiraceae	AY305316_g	5	0.006257822277847	2.80146e+08	0	0	0	0	0	0
LLKB_g	Firmicutes	Clostridia	Clostridiales	Lachnospiraceae	LLKB_g	7	0.005006257822278	2.69073e+08	0	0	0	0	0	0
Ligilactobacillus	Firmicutes	Bacilli	Lactobacillales	Lactobacillaceae	Ligilactobacillus	1	0.000938673341677	2.67434e+07	0	0	0	0	0	0
GQ422727_g	Firmicutes	Clostridia	Clostridiales	Peptococcaceae	GQ422727_g	2	0.002816020025031	2.66261e+08	0	0	0	0	0	0
Eubacterium_g11	Firmicutes	Clostridia	Clostridiales	Mogibacterium_f	Eubacterium_g11	1	0.001251564455569	2.65573e+08	0	0	0	0	0	0
AM420062_g	Firmicutes	Clostridia	Clostridiales	Lachnospiraceae	AM420062_g	4	0.005006257822278	2.48979e+08	0	0	0	0	0	0
Murimonas	Firmicutes	Clostridia	Clostridiales	Lachnospiraceae	Murimonas	5	0.005944931163955	2.38274e+08	0	0	0	0	0	0
Ruminococcaceae	Firmicutes	Clostridia	Clostridiales	Ruminococcaceae	NA	19	0.008135168961202	2.37212e+08	0	0	0	0	0	0
FJ507320_g	Tenericutes	Mollicutes	Acholeplasmatales	Acholeplasmataceae	FJ507320_g	1	0.001251564455569	2.33424e+08	0	0	0	0	0	0
Selenomonas	Firmicutes	Negativicutes	Selenomonadales	Selenomonadaceae	Selenomonas	8	0.004693366708385	2.33123e+08	0	0	0	0	0	0
Aquabacterium	Proteobacteria	Betaproteobacteria	Burkholderiales	Comamonadaceae	Aquabacterium	5	0.013141426783479	2.29475e+08	0	0	0	0	0	0
Capnocytophaga	Bacteroidetes	Flavobacteria	Flavobacteriales	Flavobacteriaceae	Capnocytophaga	14	0.006883604505632	2.29077e+08	0	0	0	0	0	0
AM982586_g	Firmicutes	Erysipelotrichi	Erysipelotrichales	Erysipelotrichaceae	AM982586_g	2	0.000938673341677	2.16004e+07	0	0	0	0	0	0
Eubacterium_g21	Firmicutes	Clostridia	Clostridiales	Lachnospiraceae	Eubacterium_g21	2	0.005944931163955	2.10009e+07	0	0	0	0	0	0
DQ824928_g	Bacteroidetes	Bacteroidia	Bacteroidales	S24-7_f	DQ824928_g	1	0.000625782227785	1.97303e+08	0	0	0	0	0	0
Slackia	Actinobacteria	Coriobacteriia	Coriobacteriales	Coriobacteriaceae	Slackia	2	0.004693366708385	1.93814e+08	0	0	0	0	0	0
Psychrobacter	Proteobacteria	Gammaproteobacteria	Pseudomonadales	Moraxellaceae	Psychrobacter	2	0.001251564455569	1.91741e+07	0	0	0	0	0	0
Burkholderia	Proteobacteria	Betaproteobacteria	Burkholderiales	Burkholderiaceae	Burkholderia	11	0.007509386733417	1.80687e+08	0	0	0	0	0	0
AJ576336_g	Firmicutes	Clostridia	Clostridiales	Lachnospiraceae	AJ576336_g	3	0.003754693366708	1.80122e+08	0	0	0	0	0	0
CP009302_g	Actinobacteria	Coriobacteriia	Coriobacteriales	Coriobacteriaceae	CP009302_g	1	0.005006257822278	1.76656e+08	0	0	0	0	0	0
EU842423_g	Firmicutes	Clostridia	Clostridiales	Lachnospiraceae	EU842423_g	4	0.003754693366708	1.72321e+08	0	0	0	0	0	0
AB009176_g	Firmicutes	Clostridia	Clostridiales	Ruminococcaceae	AB009176_g	20	0.005944931163955	1.60136e+08	0	0	0	0	0	0
GQ422712_g	Firmicutes	Clostridia	Clostridiales	Christensenellaceae	GQ422712_g	3	0.002503128911139	1.57979e+08	0	0	0	0	0	0
Clostridium_g21	Firmicutes	Clostridia	Clostridiales	Lachnospiraceae	Clostridium_g21	1	0.001877346683354	1.43343e+08	0	0	0	0	0	0
Desulfovibrio	Proteobacteria	Deltaproteobacteria	Desulfovibrionales	Desulfovibrionaceae	Desulfovibrio	5	0.004693366708385	1.41701e+08	0	0	0	0	0	0
EF406806_g	Bacteroidetes	Bacteroidia	Bacteroidales	S24-7_f	EF406806_g	5	0.001251564455569	1.40734e+08	0	0	0	0	0	0
HM124260_g	Firmicutes	Clostridia	Clostridiales	Christensenellaceae	HM124260_g	4	0.000938673341677	1.38417e+08	0	0	0	0	0	0
Sphingomonas	Proteobacteria	Alphaproteobacteria	Sphingomonadales	Sphingomonadaceae	Sphingomonas	11	0.007509386733417	1.32154e+08	0	0	0	0	0	0
AF018558_g	Firmicutes	Clostridia	Clostridiales	Ruminococcaceae	AF018558_g	2	0.001251564455569	1.27152e+07	0	0	0	0	0	0
Terrisporobacter	Firmicutes	Clostridia	Clostridiales	Peptostreptococcaceae	Terrisporobacter	1	0.001251564455569	1.26268e+08	0	0	0	0	0	0
Shewanella	Proteobacteria	Gammaproteobacteria	Alteromonadales	Shewanellaceae	Shewanella	2	0.000625782227785	1.25371e+08	0	0	0	0	0	0
Butyricicoccus	Firmicutes	Clostridia	Clostridiales	Ruminococcaceae	Butyricicoccus	6	0.003128911138924	1.25158e+08	0	0	0	0	0	0
Deinococcus	Deinococcus-Thermus	Deinococci	Deinococcales	Deinococcaceae	Deinococcus	6	0.006257822277847	1.24833e+08	0	0	0	0	0	0
Brachybacterium	Actinobacteria	Actinobacteria_c	Micrococcales	Dermabacteraceae	Brachybacterium	2	0.001877346683354	1.21921e+08	0	0	0	0	0	0
Abiotrophia	Firmicutes	Bacilli	Lactobacillales	Aerococcaceae	Abiotrophia	1	0.001877346683354	1.14712e+08	0	0	0	0	0	0
Eubacterium_g14	Firmicutes	Clostridia	Clostridiales	Mogibacterium_f	Eubacterium_g14	1	0.000938673341677	1.1427e+07	0	0	0	0	0	0
Rahnella	Proteobacteria	Gammaproteobacteria	Enterobacteriales	Enterobacteriaceae	Rahnella	1	0.000312891113892	1.08945e+08	0	0	0	0	0	0
Peptoniphilaceae	Firmicutes	Tissierellia	Tissierellales	Peptoniphilaceae	NA	10	0.003441802252816	1.06799e+08	0	0	0	0	0	0
Pseudoramibacter	Firmicutes	Clostridia	Clostridiales	Eubacteriaceae	Pseudoramibacter	3	0.002503128911139	1.06659e+08	0	0	0	0	0	0
CYUJ_g	Firmicutes	Tissierellia	Tissierellales	Peptoniphilaceae	CYUJ_g	6	0.002503128911139	1.03827e+08	0	0	0	0	0	0
Butyrivibrio	Firmicutes	Clostridia	Clostridiales	Lachnospiraceae	Butyrivibrio	2	0.001251564455569	1.0233e+08	0	0	0	0	0	0
Chryseobacterium	Bacteroidetes	Flavobacteria	Flavobacteriales	Flavobacteriaceae	Chryseobacterium	6	0.004067584480601	9.91233e+07	0	0	0	0	0	0
Clostridium_g7	Firmicutes	Clostridia	Clostridiales	Lachnospiraceae	Clostridium_g7	5	0.005006257822278	9.76077e+07	0	0	0	0	0	0
Clostridium_g8	Firmicutes	Clostridia	Clostridiales	Lachnospiraceae	Clostridium_g8	2	0.002190237797247	9.60331e+07	0	0	0	0	0	0
Coprobacter	Bacteroidetes	Bacteroidia	Bacteroidales	Porphyromonadaceae	Coprobacter	3	0.003128911138924	9.08103e+07	0	0	0	0	0	0
Cloacibacterium	Bacteroidetes	Flavobacteria	Flavobacteriales	Flavobacteriaceae	Cloacibacterium	1	0.003754693366708	8.05858e+07	0	0	0	0	0	0
Lentilactobacillus	Firmicutes	Bacilli	Lactobacillales	Lactobacillaceae	Lentilactobacillus	1	0.000312891113892	7.88687e+07	0	0	0	0	0	0
Bacilli	Firmicutes	Bacilli	NA	NA	NA	13	0.004067584480601	7.84045e+06	0	0	0	0	0	0
Catenisphaera	Firmicutes	Erysipelotrichi	Erysipelotrichales	Erysipelotrichaceae	Catenisphaera	2	0.001251564455569	7.81514e+06	0	0	0	0	0	0
Paracoccus	Proteobacteria	Alphaproteobacteria	Rhodobacterales	Rhodobacteraceae	Paracoccus	6	0.002816020025031	7.62287e+06	0	0	0	0	0	0
Aminicella	Firmicutes	Clostridia	Clostridiales	Mogibacterium_f	Aminicella	2	0.000625782227785	7.52267e+07	0	0	0	0	0	0
Glutamicibacter	Actinobacteria	Actinobacteria_c	Micrococcales	Micrococcaceae	Glutamicibacter	1	0.000312891113892	7.4312e+07	0	0	0	0	0	0
Jeotgalicoccus	Firmicutes	Bacilli	Bacillales	Staphylococcaceae	Jeotgalicoccus	1	0.000625782227785	7.41923e+07	0	0	0	0	0	0
Catenibacterium	Firmicutes	Erysipelotrichi	Erysipelotrichales	Erysipelotrichaceae	Catenibacterium	1	0.000625782227785	7.2464e+07	0	0	0	0	0	0
GU410548_g	SR1	CP006913_c	CP006913_o	CP006913_f	GU410548_g	5	0.002816020025031	7.0694e+07	0	0	0	0	0	0
Tepidimonas	Proteobacteria	Betaproteobacteria	Burkholderiales	Comamonadaceae	Tepidimonas	1	0.002190237797247	7.04262e+07	0	0	0	0	0	0
JN713501_g	Firmicutes	Tissierellia	Tissierellales	Peptoniphilaceae	JN713501_g	3	0.003128911138924	6.9961e+07	0	0	0	0	0	0
S24-7_f	Bacteroidetes	Bacteroidia	Bacteroidales	S24-7_f	NA	2	0.000625782227785	6.85961e+07	0	0	0	0	0	0
AJ518873_g	Firmicutes	Clostridia	Clostridiales	Lachnospiraceae	AJ518873_g	2	0.001564455569462	6.82015e+07	0	0	0	0	0	0
Pelistega	Proteobacteria	Betaproteobacteria	Burkholderiales	Alcaligenaceae	Pelistega	1	0.000625782227785	6.75122e+06	0	0	0	0	0	0
Eubacterium_g15	Firmicutes	Clostridia	Clostridiales	Peptostreptococcaceae	Eubacterium_g15	3	0.000938673341677	6.7504e+07	0	0	0	0	0	0
FJ951890_g	Firmicutes	Clostridia	Clostridiales	Ruminococcaceae	FJ951890_g	3	0.000938673341677	6.6407e+07	0	0	0	0	0	0
Prevotellaceae	Bacteroidetes	Bacteroidia	Bacteroidales	Prevotellaceae	NA	13	0.004067584480601	6.61911e+07	0	0	0	0	0	0
AM275436_g	Tenericutes	Mollicutes	AM275436_o	AM275436_f	AM275436_g	6	0.002816020025031	6.51066e+07	0	0	0	0	0	0
Citrobacter	Proteobacteria	Gammaproteobacteria	Enterobacteriales	Enterobacteriaceae	Citrobacter	1	0.001564455569462	6.39431e+07	0	0	0	0	0	0
Mitsuokella	Firmicutes	Negativicutes	Selenomonadales	Selenomonadaceae	Mitsuokella	3	0.001564455569462	6.21595e+07	0	0	0	0	0	0
Lactococcus	Firmicutes	Bacilli	Lactobacillales	Streptococcaceae	Lactococcus	1	0.001877346683354	6.17752e+07	0	0	0	0	0	0
DQ353904_g	Tenericutes	Mollicutes	AM275436_o	AM275436_f	DQ353904_g	3	0.000938673341677	6.02696e+07	0	0	0	0	0	0
GQ896819_g	Firmicutes	Clostridia	Clostridiales	Ruminococcaceae	GQ896819_g	4	0.003128911138924	6.02319e+07	0	0	0	0	0	0
Bifidobacteriaceae	Actinobacteria	Actinobacteria_c	Bifidobacteriales	Bifidobacteriaceae	NA	11	0.003441802252816	5.96106e+07	0	0	0	0	0	0
AF481212_g	Firmicutes	Clostridia	Clostridiales	Mogibacterium_f	AF481212_g	1	0.000312891113892	5.80604e+07	0	0	0	0	0	0
Butyricimonas	Bacteroidetes	Bacteroidia	Bacteroidales	Odoribacteraceae	Butyricimonas	4	0.002503128911139	577291	0	0	0	0	0	0
Moraxella	Proteobacteria	Gammaproteobacteria	Pseudomonadales	Moraxellaceae	Moraxella	7	0.002503128911139	5.629e+07	0	0	0	0	0	0
FJ705147_g	Firmicutes	Clostridia	Clostridiales	Lachnospiraceae	FJ705147_g	2	0.000625782227785	5.56177e+06	0	0	0	0	0	0
JN713383_g	Cyanobacteria	JF737898_c	GU174155_o	JN713383_f	JN713383_g	1	0.000938673341677	5.51268e+07	0	0	0	0	0	0
Eggerthia	Firmicutes	Erysipelotrichi	Erysipelotrichales	Erysipelotrichaceae	Eggerthia	1	0.001564455569462	5.48554e+07	0	0	0	0	0	0
Bacillus	Firmicutes	Bacilli	Bacillales	Bacillaceae	Bacillus	5	0.001877346683354	5.44161e+07	0	0	0	0	0	0
EU381695_g	Tenericutes	Mollicutes	AM275436_o	AM275436_f	EU381695_g	4	0.002503128911139	5.37438e+07	0	0	0	0	0	0
EU844239_g	Tenericutes	Mollicutes	AM275436_o	EF445272_f	EU844239_g	3	0.000938673341677	5.36525e+07	0	0	0	0	0	0
Brevundimonas	Proteobacteria	Alphaproteobacteria	Caulobacterales	Caulobacteraceae	Brevundimonas	2	0.001877346683354	5.33434e+07	0	0	0	0	0	0
EF402988_g	Firmicutes	Clostridia	Clostridiales	Lachnospiraceae	EF402988_g	5	0.002816020025031	5.33268e+07	0	0	0	0	0	0
EU861940_g	Proteobacteria	Alphaproteobacteria	Rhodospirillales	Acetobacteraceae	EU861940_g	1	0.000625782227785	5.30218e+07	0	0	0	0	0	0
EF603735_g	Bacteroidetes	Bacteroidia	Bacteroidales	EU845084_f	EF603735_g	1	0.000938673341677	515183	0	0	0	0	0	0
FJ674513_g	Firmicutes	Clostridia	Clostridiales	Ruminococcaceae	FJ674513_g	1	0.002190237797247	5.12054e+07	0	0	0	0	0	0
EU842499_g	Firmicutes	Clostridia	Clostridiales	Mogibacterium_f	EU842499_g	3	0.003128911138924	4.97626e+06	0	0	0	0	0	0
Anaerofilum	Firmicutes	Clostridia	Clostridiales	Ruminococcaceae	Anaerofilum	1	0.002816020025031	4.96447e+07	0	0	0	0	0	0
AB185535_g	Lentisphaerae	Lentisphaeria	Victivallales	AB185535_f	AB185535_g	1	0.000312891113892	4.89657e+07	0	0	0	0	0	0
Christensenella	Firmicutes	Clostridia	Clostridiales	Christensenellaceae	Christensenella	6	0.002190237797247	4.85955e+07	0	0	0	0	0	0
Paeniclostridium	Firmicutes	Clostridia	Clostridiales	Peptostreptococcaceae	Paeniclostridium	1	0.000312891113892	4.71526e+07	0	0	0	0	0	0
Pseudoclavibacter	Actinobacteria	Actinobacteria_c	Micrococcales	Microbacteriaceae	Pseudoclavibacter	1	0.000625782227785	4.71294e+07	0	0	0	0	0	0
Veillonellaceae	Firmicutes	Negativicutes	Veillonellales	Veillonellaceae	NA	6	0.001877346683354	4.67872e+06	0	0	0	0	0	0
Allofustis	Firmicutes	Bacilli	Lactobacillales	Carnobacteriaceae	Allofustis	1	0.000625782227785	4.62783e+07	0	0	0	0	0	0
Conexibacter	Actinobacteria	Thermoleophilia	Solirubrobacterales	Conexibacteraceae	Conexibacter	5	0.000625782227785	4.509e+07	0	0	0	0	0	0
HQ910322_g	Actinobacteria	Actinobacteria_c	Frankiales	HQ910322_f	HQ910322_g	2	0.000625782227785	4.37828e+07	0	0	0	0	0	0
FJ982993_g	Firmicutes	Clostridia	Clostridiales	Mogibacterium_f	FJ982993_g	2	0.002190237797247	4.3237e+06	0	0	0	0	0	0
Asaccharospora	Firmicutes	Clostridia	Clostridiales	Peptostreptococcaceae	Asaccharospora	1	0.000312891113892	4.31109e+07	0	0	0	0	0	0
GQ159254_g	Firmicutes	Clostridia	Clostridiales	Lachnospiraceae	GQ159254_g	1	0.000625782227785	4.25793e+07	0	0	0	0	0	0
Bacillaceae	Firmicutes	Bacilli	Bacillales	Bacillaceae	NA	2	0.000625782227785	4.21119e+07	0	0	0	0	0	0
JF737898_g	Cyanobacteria	JF737898_c	JF737898_o	JF737898_f	JF737898_g	1	0.000312891113892	4.17637e+07	0	0	0	0	0	0
AM500802_g	Firmicutes	Clostridia	Clostridiales	Mogibacterium_f	AM500802_g	6	0.002503128911139	3.99586e+07	0	0	0	0	0	0
FJ367735_g	Tenericutes	Mollicutes	GU196243_o	FJ367735_f	FJ367735_g	2	0.001564455569462	3.9717e+07	0	0	0	0	0	0
FJ440089_g	Bacteroidetes	Bacteroidia	Bacteroidales	Prevotellaceae	FJ440089_g	1	0.000312891113892	3.91726e+07	0	0	0	0	0	0
Pantoea	Proteobacteria	Gammaproteobacteria	Enterobacteriales	Enterobacteriaceae	Pantoea	2	0.000938673341677	3.90948e+07	0	0	0	0	0	0
DQ815907_g	Proteobacteria	Deltaproteobacteria	Desulfovibrionales	Desulfovibrionaceae	DQ815907_g	6	0.002190237797247	3.85294e+07	0	0	0	0	0	0
Turicibacter	Firmicutes	Erysipelotrichi	Erysipelotrichales	Erysipelotrichaceae	Turicibacter	1	0.001877346683354	3.6912e+07	0	0	0	0	0	0
EU457907_g	Firmicutes	Clostridia	Clostridiales	Lachnospiraceae	EU457907_g	1	0.002190237797247	3.67893e+07	0	0	0	0	0	0
AM420159_g	Bacteroidetes	Bacteroidia	Bacteroidales	Porphyromonadaceae	AM420159_g	4	0.001877346683354	3.60322e+07	0	0	0	0	0	0
Kingella	Proteobacteria	Betaproteobacteria	Neisseriales	Neisseriaceae	Kingella	2	0.001564455569462	3.56849e+07	0	0	0	0	0	0
Zimmermannella	Actinobacteria	Actinobacteria_c	Micrococcales	Microbacteriaceae	Zimmermannella	1	0.001564455569462	3.49594e+07	0	0	0	0	0	0
Tannerella	Bacteroidetes	Bacteroidia	Bacteroidales	Porphyromonadaceae	Tannerella	3	0.002190237797247	3.374e+07	0	0	0	0	0	0
Cloacibacillus	Synergistetes	Synergistia	Synergistales	Synergistaceae	Cloacibacillus	2	0.000938673341677	3.30695e+07	0	0	0	0	0	0
Trichococcus	Firmicutes	Bacilli	Lactobacillales	Carnobacteriaceae	Trichococcus	1	0.000625782227785	3.22048e+07	0	0	0	0	0	0
Pasteurella	Proteobacteria	Gammaproteobacteria	Pasteurellales	Pasteurellaceae	Pasteurella	1	0.000312891113892	3.1359e+07	0	0	0	0	0	0
Caballeronia	Proteobacteria	Betaproteobacteria	Burkholderiales	Burkholderiaceae	Caballeronia	3	0.001251564455569	3.07799e+07	0	0	0	0	0	0
Marvinbryantia	Firmicutes	Clostridia	Clostridiales	Lachnospiraceae	Marvinbryantia	1	0.000312891113892	3.05617e+07	0	0	0	0	0	0
Negativicutes	Firmicutes	Negativicutes	NA	NA	NA	10	0.002503128911139	3.02734e+07	0	0	0	0	0	0
Victivallis	Lentisphaerae	Lentisphaeria	Victivallales	Victivallaceae	Victivallis	3	0.002190237797247	2.86404e+07	0	0	0	0	0	0
Kytococcus	Actinobacteria	Actinobacteria_c	Micrococcales	Dermacoccaceae	Kytococcus	1	0.000625782227785	2.80228e+07	0	0	0	0	0	0
Bacteroidales	Bacteroidetes	Bacteroidia	Bacteroidales	NA	NA	9	0.002816020025031	2.80076e+07	0	0	0	0	0	0
Rhizobium	Proteobacteria	Alphaproteobacteria	Rhizobiales	Rhizobiaceae	Rhizobium	3	0.000938673341677	2.78213e+07	0	0	0	0	0	0
Cryptobacterium	Actinobacteria	Coriobacteriia	Coriobacteriales	Coriobacteriaceae	Cryptobacterium	1	0.000312891113892	2.77152e+07	0	0	0	0	0	0
Leuconostoc	Firmicutes	Bacilli	Lactobacillales	Lactobacillaceae	Leuconostoc	2	0.001564455569462	2.75891e+07	0	0	0	0	0	0
Stenotrophomonas	Proteobacteria	Gammaproteobacteria	Xanthomonadales	Xanthomonadaceae	Stenotrophomonas	2	0.000625782227785	2.71713e+07	0	0	0	0	0	0
EU358717_g	Firmicutes	Clostridia	Clostridiales	Lachnospiraceae	EU358717_g	3	0.000625782227785	2.68595e+07	0	0	0	0	0	0
Vibrio	Proteobacteria	Gammaproteobacteria	Vibrionales	Vibrionaceae	Vibrio	2	0.000938673341677	2.57303e+07	0	0	0	0	0	0
HQ452860_g	Firmicutes	Erysipelotrichi	Erysipelotrichales	Erysipelotrichaceae	HQ452860_g	1	0.000625782227785	2.56001e+07	0	0	0	0	0	0
EF445272_g	Tenericutes	Mollicutes	AM275436_o	EF445272_f	EF445272_g	4	0.001251564455569	2.46878e+07	0	0	0	0	0	0
Clostridium_g11	Firmicutes	Clostridia	Clostridiales	Lachnospiraceae	Clostridium_g11	1	0.000312891113892	2.44494e+07	0	0	0	0	0	0
DQ904798_g	Firmicutes	Clostridia	Clostridiales	Lachnospiraceae	DQ904798_g	1	0.001564455569462	2.42489e+07	0	0	0	0	0	0
Lautropia	Proteobacteria	Betaproteobacteria	Burkholderiales	Lautropia_f	Lautropia	4	0.001877346683354	2.39943e+07	0	0	0	0	0	0
FJ363576_g	Bacteroidetes	Bacteroidia	Bacteroidales	Prevotellaceae	FJ363576_g	1	0.000625782227785	2.33962e+07	0	0	0	0	0	0
EU844456_g	Firmicutes	Clostridia	Clostridiales	Mogibacterium_f	EU844456_g	4	0.001251564455569	2.32708e+07	0	0	0	0	0	0
AM277970_g	Actinobacteria	Coriobacteriia	Coriobacteriales	Coriobacteriaceae	AM277970_g	1	0.001251564455569	2.26613e+07	0	0	0	0	0	0
Flavobacteriaceae	Bacteroidetes	Flavobacteria	Flavobacteriales	Flavobacteriaceae	NA	3	0.001251564455569	2.20437e+06	0	0	0	0	0	0
GU324367_g	Firmicutes	Clostridia	Clostridiales	Lachnospiraceae	GU324367_g	1	0.000312891113892	2.13355e+07	0	0	0	0	0	0
EU381776_g	Firmicutes	Clostridia	Clostridiales	Mogibacterium_f	EU381776_g	4	0.002190237797247	2.12905e+07	0	0	0	0	0	0
Weissella	Firmicutes	Bacilli	Lactobacillales	Lactobacillaceae	Weissella	1	0.000625782227785	2.10598e+07	0	0	0	0	0	0
GU302849_g	Firmicutes	Clostridia	Clostridiales	Christensenellaceae	GU302849_g	6	0.001877346683354	2.07839e+07	0	0	0	0	0	0
AM277063_g	Actinobacteria	Coriobacteriia	Coriobacteriales	Coriobacteriaceae	AM277063_g	2	0.000938673341677	2.02929e+07	0	0	0	0	0	0
Bacillales	Firmicutes	Bacilli	Bacillales	NA	NA	6	0.001877346683354	2.00692e+07	0	0	0	0	0	0
AB606326_g	Firmicutes	Clostridia	Clostridiales	EU234093_f	AB606326_g	1	0.000312891113892	1.95863e+07	0	0	0	0	0	0
AF371685_g	Firmicutes	Clostridia	Clostridiales	Mogibacterium_f	AF371685_g	2	0.000625782227785	1.94689e+07	0	0	0	0	0	0
Catonella	Firmicutes	Clostridia	Clostridiales	Lachnospiraceae	Catonella	2	0.000625782227785	1.93588e+07	0	0	0	0	0	0
Mogibacterium_f	Firmicutes	Clostridia	Clostridiales	Mogibacterium_f	NA	1	0.000625782227785	1.89719e+07	0	0	0	0	0	0
Corynebacteriaceae	Actinobacteria	Actinobacteria_c	Corynebacteriales	Corynebacteriaceae	NA	5	0.001564455569462	1.89297e+07	0	0	0	0	0	0
Enterobacteriaceae	Proteobacteria	Gammaproteobacteria	Enterobacteriales	Enterobacteriaceae	NA	5	0.001877346683354	1.86735e+07	0	0	0	0	0	0
Rhodobacter	Proteobacteria	Alphaproteobacteria	Rhodobacterales	Rhodobacteraceae	Rhodobacter	2	0.000625782227785	1.79704e+07	0	0	0	0	0	0
Pedobacter	Bacteroidetes	Sphingobacteriia	Sphingobacteriales	Sphingobacteriaceae	Pedobacter	3	0.001251564455569	1.77968e+07	0	0	0	0	0	0
Alloiococcus	Firmicutes	Bacilli	Lactobacillales	Carnobacteriaceae	Alloiococcus	2	0.000625782227785	1.77337e+07	0	0	0	0	0	0
EF604613_g	Firmicutes	Clostridia	Clostridiales	Mogibacterium_f	EF604613_g	1	0.000625782227785	1.77137e+06	0	0	0	0	0	0
Sphingobacterium	Bacteroidetes	Sphingobacteriia	Sphingobacteriales	Sphingobacteriaceae	Sphingobacterium	3	0.000938673341677	1.77113e+07	0	0	0	0	0	0
Novosphingobium	Proteobacteria	Alphaproteobacteria	Sphingomonadales	Sphingomonadaceae	Novosphingobium	1	0.000312891113892	1.74995e+07	0	0	0	0	0	0
Flavobacterium	Bacteroidetes	Flavobacteria	Flavobacteriales	Flavobacteriaceae	Flavobacterium	3	0.000938673341677	1.7435e+07	0	0	0	0	0	0
Helcobacillus	Actinobacteria	Actinobacteria_c	Micrococcales	Dermabacteraceae	Helcobacillus	3	0.000938673341677	1.7245e+07	0	0	0	0	0	0
HM124244_g	Firmicutes	Clostridia	Clostridiales	Christensenellaceae	HM124244_g	3	0.000938673341677	1.69527e+07	0	0	0	0	0	0
Pseudoxanthomonas	Proteobacteria	Gammaproteobacteria	Xanthomonadales	Xanthomonadaceae	Pseudoxanthomonas	3	0.001564455569462	1.6877e+07	0	0	0	0	0	0
Ignavigranum	Firmicutes	Bacilli	Lactobacillales	Aerococcaceae	Ignavigranum	2	0.000625782227785	1.67572e+06	0	0	0	0	0	0
Dermacoccus	Actinobacteria	Actinobacteria_c	Micrococcales	Dermacoccaceae	Dermacoccus	3	0.001251564455569	1.62292e+07	0	0	0	0	0	0
Roseiarcus	Proteobacteria	Alphaproteobacteria	Rhizobiales	Beijerinckiaceae	Roseiarcus	1	0.000312891113892	1.61666e+07	0	0	0	0	0	0
Nakamurella	Actinobacteria	Actinobacteria_c	Frankiales	Nakamurellaceae	Nakamurella	1	0.000312891113892	1.61666e+07	0	0	0	0	0	0
Brochothrix	Firmicutes	Bacilli	Bacillales	Listeriaceae	Brochothrix	1	0.000625782227785	1.49247e+07	0	0	0	0	0	0
Streptobacillus	Fusobacteria	Fusobacteria_c	Fusobacteriales	Leptotrichiaceae	Streptobacillus	2	0.000938673341677	1.48101e+07	0	0	0	0	0	0
DQ905324_g	Actinobacteria	Coriobacteriia	Coriobacteriales	Coriobacteriaceae	DQ905324_g	1	0.000312891113892	1.47628e+06	0	0	0	0	0	0
DQ455995_g	Bacteroidetes	Bacteroidia	Bacteroidales	EU845084_f	DQ455995_g	1	0.000312891113892	1.47001e+07	0	0	0	0	0	0
HM124151_g	Firmicutes	Clostridia	Clostridiales	Christensenellaceae	HM124151_g	4	0.000938673341677	1.45713e+07	0	0	0	0	0	0
EU381820_g	Tenericutes	Mollicutes	AM275436_o	AM275436_f	EU381820_g	1	0.000938673341677	1.45023e+07	0	0	0	0	0	0
GQ451241_g	Bacteroidetes	Bacteroidia	Bacteroidales	Prevotellaceae	GQ451241_g	2	0.000938673341677	1.4482e+07	0	0	0	0	0	0
Neorhizobium	Proteobacteria	Alphaproteobacteria	Rhizobiales	Rhizobiaceae	Neorhizobium	1	0.000312891113892	1.4218e+07	0	0	0	0	0	0
Bacillus_g6	Firmicutes	Bacilli	Bacillales	Bacillaceae	Bacillus_g6	1	0.000312891113892	1.41669e+07	0	0	0	0	0	0
Oceanobacillus	Firmicutes	Bacilli	Bacillales	Bacillaceae	Oceanobacillus	1	0.000312891113892	1.41233e+07	0	0	0	0	0	0
Propionibacterium	Actinobacteria	Actinobacteria_c	Propionibacteriales	Propionibacteriaceae	Propionibacterium	4	0.001564455569462	1.38746e+07	0	0	0	0	0	0
Mucilaginibacter	Bacteroidetes	Sphingobacteriia	Sphingobacteriales	Sphingobacteriaceae	Mucilaginibacter	2	0.000312891113892	1.34722e+07	0	0	0	0	0	0
Coprobacillus	Firmicutes	Erysipelotrichi	Erysipelotrichales	Erysipelotrichaceae	Coprobacillus	1	0.000625782227785	1.3356e+07	0	0	0	0	0	0
Eubacterium_g10	Firmicutes	Clostridia	Clostridiales	Mogibacterium_f	Eubacterium_g10	1	0.000938673341677	1.33331e+07	0	0	0	0	0	0
FJ881160_g	Firmicutes	Clostridia	Clostridiales	Lachnospiraceae	FJ881160_g	2	0.001251564455569	1.31476e+07	0	0	0	0	0	0
Sporomusaceae	Firmicutes	Negativicutes	Selenomonadales	Sporomusaceae	NA	2	0.000625782227785	1.2827e+07	0	0	0	0	0	0
EU464362_g	Verrucomicrobia	Opitutae	GU305779_o	EU464362_f	EU464362_g	2	0.000938673341677	1.24185e+07	0	0	0	0	0	0
Nocardioides	Actinobacteria	Actinobacteria_c	Propionibacteriales	Nocardioidaceae	Nocardioides	3	0.000938673341677	1.22461e+07	0	0	0	0	0	0
EF406589_g	Firmicutes	Clostridia	Clostridiales	Lachnospiraceae	EF406589_g	2	0.000938673341677	1.22028e+07	0	0	0	0	0	0
EU457152_g	Firmicutes	Clostridia	Clostridiales	Peptococcaceae	EU457152_g	1	0.000625782227785	1.20011e+07	0	0	0	0	0	0
Marinomonas	Proteobacteria	Gammaproteobacteria	Oceanospirillales	Oceanospirillaceae	Marinomonas	1	0.000312891113892	1.18729e+07	0	0	0	0	0	0
EF400272_g	Firmicutes	Clostridia	Clostridiales	Ruminococcaceae	EF400272_g	3	0.001251564455569	1.17279e+07	0	0	0	0	0	0
Dietzia	Actinobacteria	Actinobacteria_c	Corynebacteriales	Dietziaceae	Dietzia	1	0.000312891113892	1.09892e+07	0	0	0	0	0	0
Actinomycetaceae	Actinobacteria	Actinobacteria_c	Actinomycetales	Actinomycetaceae	NA	3	0.000938673341677	1.08116e+07	0	0	0	0	0	0
EU842424_g	Firmicutes	Clostridia	Clostridiales	Ruminococcaceae	EU842424_g	1	0.000312891113892	1.07366e+07	0	0	0	0	0	0
GQ897982_g	Lentisphaerae	Lentisphaeria	Victivallales	AB185535_f	GQ897982_g	1	0.000312891113892	1.07366e+07	0	0	0	0	0	0
AM275436_f	Tenericutes	Mollicutes	AM275436_o	AM275436_f	NA	1	0.000312891113892	1.05057e+07	0	0	0	0	0	0
Clostridium_g6	Firmicutes	Erysipelotrichi	Erysipelotrichales	Erysipelotrichaceae	Clostridium_g6	2	0.000938673341677	1.04221e+07	0	0	0	0	0	0
Eubacterium_g1	Firmicutes	Erysipelotrichi	Erysipelotrichales	Erysipelotrichaceae	Eubacterium_g1	2	0.000625782227785	9.71476e+06	0	0	0	0	0	0
Clostridium_g4	Firmicutes	Clostridia	Clostridiales	Peptostreptococcaceae	Clostridium_g4	1	0.000625782227785	9.60566e+06	0	0	0	0	0	0
AB672287_g	Proteobacteria	Betaproteobacteria	Burkholderiales	Comamonadaceae	AB672287_g	1	0.000312891113892	9.43052e+06	0	0	0	0	0	0
EF401875_g	Firmicutes	Clostridia	Clostridiales	Peptococcaceae	EF401875_g	1	0.000625782227785	927892	0	0	0	0	0	0
Hydrogenoanaerobacterium	Firmicutes	Clostridia	Clostridiales	Ruminococcaceae	Hydrogenoanaerobacterium	2	0.000625782227785	866630	0	0	0	0	0	0
Microbacteriaceae	Actinobacteria	Actinobacteria_c	Micrococcales	Microbacteriaceae	NA	3	0.000938673341677	8.60852e+06	0	0	0	0	0	0
Rickettsiella	Proteobacteria	Gammaproteobacteria	Legionellales	Coxiellaceae	Rickettsiella	1	0.000312891113892	8.0833e+06	0	0	0	0	0	0
Gaiella	Actinobacteria	Rubrobacteria	Gaiellales	Gaiellaceae	Gaiella	1	0.000312891113892	8.0833e+06	0	0	0	0	0	0
Psychrobacillus	Firmicutes	Bacilli	Bacillales	Planococcaceae	Psychrobacillus	1	0.000312891113892	8.07044e+06	0	0	0	0	0	0
AM419981_g	Bacteroidetes	Bacteroidia	Bacteroidales	EU845084_f	AM419981_g	1	0.000312891113892	7.85246e+06	0	0	0	0	0	0
Photobacterium	Proteobacteria	Gammaproteobacteria	Vibrionales	Vibrionaceae	Photobacterium	1	0.000312891113892	771703	0	0	0	0	0	0
Saccharimonas	Saccharibacteria_TM7	Saccharimonas_c	Saccharimonas_o	Saccharimonas_f	Saccharimonas	2	0.000625782227785	7.64439e+06	0	0	0	0	0	0
Erythrobacteraceae	Proteobacteria	Alphaproteobacteria	Sphingomonadales	Erythrobacteraceae	NA	1	0.000312891113892	7.63941e+06	0	0	0	0	0	0
Cardiobacterium	Proteobacteria	Gammaproteobacteria	Cardiobacteriales	Cardiobacteriaceae	Cardiobacterium	2	0.000625782227785	7.60828e+06	0	0	0	0	0	0
Hymenobacter	Bacteroidetes	Cytophagia	Cytophagales	Hymenobacteraceae	Hymenobacter	3	0.000938673341677	756065	0	0	0	0	0	0
Pyramidobacter	Synergistetes	Synergistia	Synergistales	Jonquetella_f	Pyramidobacter	1	0.000312891113892	7.23782e+06	0	0	0	0	0	0
Chroococcidiopsis_f	Cyanobacteria	Chroobacteria	Pleurocapsales	Chroococcidiopsis_f	NA	2	0.000625782227785	7.18791e+06	0	0	0	0	0	0
Staphylococcaceae	Firmicutes	Bacilli	Bacillales	Staphylococcaceae	NA	2	0.000625782227785	7.00703e+06	0	0	0	0	0	0
EU845084_g	Bacteroidetes	Bacteroidia	Bacteroidales	EU845084_f	EU845084_g	2	0.000625782227785	6.90459e+06	0	0	0	0	0	0
HM124225_g	Firmicutes	Clostridia	Clostridiales	Ruminococcaceae	HM124225_g	1	0.000312891113892	6.86278e+06	0	0	0	0	0	0
Alicyclobacillus	Firmicutes	Bacilli	Bacillales	Alicyclobacillaceae	Alicyclobacillus	1	0.000625782227785	6.77734e+06	0	0	0	0	0	0
Rudaea	Proteobacteria	Gammaproteobacteria	Xanthomonadales	Xanthomonadaceae	Rudaea	1	0.000312891113892	673608	0	0	0	0	0	0
AB506348_g	Firmicutes	Clostridia	Clostridiales	Ruminococcaceae	AB506348_g	1	0.000312891113892	6.71037e+06	0	0	0	0	0	0
Schlegelella	Proteobacteria	Betaproteobacteria	Burkholderiales	Comamonadaceae	Schlegelella	1	0.000312891113892	6.68542e+06	0	0	0	0	0	0
FJ848389_g	Firmicutes	Clostridia	Clostridiales	Christensenellaceae	FJ848389_g	1	0.000312891113892	6.64595e+06	0	0	0	0	0	0
Bacteroides_g1	Firmicutes	Clostridia	Clostridiales	Lachnospiraceae	Bacteroides_g1	2	0.000625782227785	6.58906e+06	0	0	0	0	0	0
Corynebacteriales	Actinobacteria	Actinobacteria_c	Corynebacteriales	NA	NA	2	0.000625782227785	6.49124e+06	0	0	0	0	0	0
Alishewanella	Proteobacteria	Gammaproteobacteria	Alteromonadales	Alishewanella_f	Alishewanella	1	0.000312891113892	6.41527e+06	0	0	0	0	0	0
Knoellia	Actinobacteria	Actinobacteria_c	Micrococcales	Intrasporangiaceae	Knoellia	1	0.000625782227785	6.41521e+06	0	0	0	0	0	0
JN162687_g	Firmicutes	Clostridia	Clostridiales	Christensenellaceae	JN162687_g	1	0.000312891113892	6.31513e+06	0	0	0	0	0	0
AY442821_g	Firmicutes	Clostridia	Clostridiales	Christensenellaceae	AY442821_g	2	0.000625782227785	6.22419e+06	0	0	0	0	0	0
Faecalitalea	Firmicutes	Erysipelotrichi	Erysipelotrichales	Erysipelotrichaceae	Faecalitalea	1	0.000625782227785	6.10053e+06	0	0	0	0	0	0
Actinobaculum	Actinobacteria	Actinobacteria_c	Actinomycetales	Actinomycetaceae	Actinobaculum	1	0.000312891113892	6.02989e+06	0	0	0	0	0	0
Chryseolinea	Bacteroidetes	Cytophagia	Cytophagales	Cytophagaceae	Chryseolinea	1	0.000312891113892	595813	0	0	0	0	0	0
Aureimonas	Proteobacteria	Alphaproteobacteria	Rhizobiales	Aurantimonadaceae	Aureimonas	1	0.000312891113892	5.86378e+06	0	0	0	0	0	0
Rheinheimera	Proteobacteria	Gammaproteobacteria	Alteromonadales	Alishewanella_f	Rheinheimera	1	0.000625782227785	5.73321e+06	0	0	0	0	0	0
Peptostreptococcaceae	Firmicutes	Clostridia	Clostridiales	Peptostreptococcaceae	NA	2	0.000625782227785	5.71768e+06	0	0	0	0	0	0
Sphingomonadaceae	Proteobacteria	Alphaproteobacteria	Sphingomonadales	Sphingomonadaceae	NA	1	0.000312891113892	5.63869e+06	0	0	0	0	0	0
Succinivibrio	Proteobacteria	Gammaproteobacteria	Aeromonadales	Succinivibrionaceae	Succinivibrio	1	0.000312891113892	5.54701e+06	0	0	0	0	0	0
Legionella	Proteobacteria	Gammaproteobacteria	Legionellales	Legionellaceae	Legionella	2	0.000625782227785	5.53245e+06	0	0	0	0	0	0
EF602759_g	Bacteroidetes	Bacteroidia	Bacteroidales	S24-7_f	EF602759_g	1	0.000312891113892	5.52574e+06	0	0	0	0	0	0
Rhodococcus	Actinobacteria	Actinobacteria_c	Corynebacteriales	Nocardiaceae	Rhodococcus	2	0.000625782227785	5.39512e+06	0	0	0	0	0	0
EU335298_g	Proteobacteria	Deltaproteobacteria	Myxococcales	Anaeromyxobacteraceae	EU335298_g	1	0.000312891113892	5.38887e+06	0	0	0	0	0	0
JF807641_g	Acidobacteria	Acidobacteriia	Acidobacteriales	Acidobacteriaceae	JF807641_g	1	0.000312891113892	5.38887e+06	0	0	0	0	0	0
Lysinimonas	Actinobacteria	Actinobacteria_c	Micrococcales	Microbacteriaceae	Lysinimonas	1	0.000312891113892	5.38887e+06	0	0	0	0	0	0
Psychromonas	Proteobacteria	Gammaproteobacteria	Alteromonadales	Psychromonadaceae	Psychromonas	2	0.000625782227785	5.38425e+06	0	0	0	0	0	0
GQ175418_g	Firmicutes	Clostridia	Clostridiales	Ruminococcaceae	GQ175418_g	1	0.000312891113892	5.3683e+06	0	0	0	0	0	0
AF287775_g	Firmicutes	Clostridia	Clostridiales	Lachnospiraceae	AF287775_g	2	0.000625782227785	5.35334e+06	0	0	0	0	0	0
Mycobacterium	Actinobacteria	Actinobacteria_c	Corynebacteriales	Mycobacteriaceae	Mycobacterium	1	0.000312891113892	533307	0	0	0	0	0	0
JQ191148_g	Proteobacteria	Alphaproteobacteria	Rhodospirillales	Rhodospirillaceae	JQ191148_g	1	0.000312891113892	5.3314e+06	0	0	0	0	0	0
Truepera	Deinococcus-Thermus	Deinococci	Trueperales	Trueperaceae	Truepera	2	0.000625782227785	5.28022e+06	0	0	0	0	0	0
Micrococcaceae	Actinobacteria	Actinobacteria_c	Micrococcales	Micrococcaceae	NA	2	0.000625782227785	5.25991e+06	0	0	0	0	0	0
Lachnobacterium	Firmicutes	Clostridia	Clostridiales	Lachnospiraceae	Lachnobacterium	1	0.000312891113892	5.14708e+06	0	0	0	0	0	0
Sellimonas	Firmicutes	Clostridia	Clostridiales	Lachnospiraceae	Sellimonas	2	0.000625782227785	5.07208e+06	0	0	0	0	0	0
Roseomonas	Proteobacteria	Alphaproteobacteria	Rhodospirillales	Acetobacteraceae	Roseomonas	1	0.000312891113892	5.02072e+06	0	0	0	0	0	0
Thermomonas	Proteobacteria	Gammaproteobacteria	Xanthomonadales	Xanthomonadaceae	Thermomonas	1	0.000312891113892	4.90092e+06	0	0	0	0	0	0
Frederiksenia	Proteobacteria	Gammaproteobacteria	Pasteurellales	Pasteurellaceae	Frederiksenia	1	0.000312891113892	4.80927e+06	0	0	0	0	0	0
Brevibacillus	Firmicutes	Bacilli	Bacillales	Paenibacillaceae	Brevibacillus	2	0.000625782227785	4.76072e+06	0	0	0	0	0	0
Actinobacteria_c	Actinobacteria	Actinobacteria_c	NA	NA	NA	3	0.000938673341677	4.72119e+06	0	0	0	0	0	0
Sporosarcina	Firmicutes	Bacilli	Bacillales	Planococcaceae	Sporosarcina	1	0.000312891113892	4.64552e+06	0	0	0	0	0	0
Carnobacteriaceae	Firmicutes	Bacilli	Lactobacillales	Carnobacteriaceae	NA	1	0.000312891113892	4.63213e+06	0	0	0	0	0	0
Comamonadaceae	Proteobacteria	Betaproteobacteria	Burkholderiales	Comamonadaceae	NA	1	0.000312891113892	4.5134e+06	0	0	0	0	0	0
FJ512259_g	Firmicutes	Clostridia	Clostridiales	Peptococcaceae	FJ512259_g	1	0.000312891113892	4.39593e+06	0	0	0	0	0	0
EU622770_g	Firmicutes	Clostridia	Clostridiales	Peptococcaceae	EU622770_g	1	0.000312891113892	4.28923e+06	0	0	0	0	0	0
EF401862_g	Firmicutes	Clostridia	Clostridiales	Christensenellaceae	EF401862_g	1	0.000312891113892	4.24058e+06	0	0	0	0	0	0
Cellulomonas	Actinobacteria	Actinobacteria_c	Micrococcales	Cellulomonadaceae	Cellulomonas	1	0.000312891113892	418527	0	0	0	0	0	0
DQ345464_g	Firmicutes	Bacilli	Lactobacillales	Enterococcaceae	DQ345464_g	1	0.000312891113892	4.08848e+06	0	0	0	0	0	0
JADL_g	Proteobacteria	Alphaproteobacteria	Rhodospirillales	Rhodospirillaceae	JADL_g	1	0.000312891113892	4.04165e+06	0	0	0	0	0	0
FJ466439_g	Proteobacteria	Alphaproteobacteria	Rhodospirillales	Acetobacteraceae	FJ466439_g	1	0.000312891113892	4.04165e+06	0	0	0	0	0	0
Phenylobacterium	Proteobacteria	Alphaproteobacteria	Caulobacterales	Caulobacteraceae	Phenylobacterium	1	0.000312891113892	4.04165e+06	0	0	0	0	0	0
Arenimonas	Proteobacteria	Gammaproteobacteria	Xanthomonadales	Xanthomonadaceae	Arenimonas	1	0.000312891113892	4.04165e+06	0	0	0	0	0	0
Fluviicola	Bacteroidetes	Flavobacteria	Flavobacteriales	Crocinitomicaceae	Fluviicola	1	0.000312891113892	4.04165e+06	0	0	0	0	0	0
Chitinophagaceae	Bacteroidetes	Sphingobacteriia	Sphingobacteriales	Chitinophagaceae	NA	1	0.000312891113892	4.04165e+06	0	0	0	0	0	0
GU260705_g	Acidobacteria	CP015136_c	CP015136_o	CP015136_f	GU260705_g	1	0.000312891113892	4.04165e+06	0	0	0	0	0	0
HQ697740_g	Firmicutes	Clostridia	Clostridiales	Christensenellaceae	HQ697740_g	1	0.000312891113892	4.02622e+06	0	0	0	0	0	0
LCZK_g	Actinobacteria	Acidimicrobiia	Acidimicrobiales	Microthrixaceae	LCZK_g	1	0.000312891113892	3.81652e+06	0	0	0	0	0	0
Parascardovia	Actinobacteria	Actinobacteria_c	Bifidobacteriales	Bifidobacteriaceae	Parascardovia	1	0.000312891113892	3.80214e+06	0	0	0	0	0	0
EU842984_g	Firmicutes	Tissierellia	Tissierellales	Peptoniphilaceae	EU842984_g	1	0.000312891113892	3.63109e+06	0	0	0	0	0	0
Planctomycetaceae	Planctomycetes	Planctomycetia	Planctomycetales	Planctomycetaceae	NA	1	0.000312891113892	3.48625e+06	0	0	0	0	0	0
JX537776_g	Proteobacteria	Deltaproteobacteria	Bdellovibrionales	Bdellovibrionaceae	JX537776_g	1	0.000312891113892	3.43333e+06	0	0	0	0	0	0
EU381783_g	Proteobacteria	Alphaproteobacteria	Rhodospirillales	Rhodospirillaceae	EU381783_g	1	0.000312891113892	3.39944e+06	0	0	0	0	0	0
JN983664_g	Proteobacteria	Alphaproteobacteria	Rickettsiales	JN983664_f	JN983664_g	1	0.000312891113892	3.36973e+06	0	0	0	0	0	0
Elusimicrobium	Elusimicrobia	Elusimicrobia_c	Elusimicrobiales	Elusimicrobiaceae	Elusimicrobium	1	0.000312891113892	3.3191e+06	0	0	0	0	0	0
Blastococcus	Actinobacteria	Actinobacteria_c	Frankiales	Geodermatophilaceae	Blastococcus	1	0.000312891113892	3.31531e+06	0	0	0	0	0	0
GU324393_g	Firmicutes	Clostridia	Clostridiales	Lachnospiraceae	GU324393_g	1	0.000312891113892	3.29616e+06	0	0	0	0	0	0
Empedobacter	Bacteroidetes	Flavobacteria	Flavobacteriales	Flavobacteriaceae	Empedobacter	1	0.000312891113892	3.1764e+06	0	0	0	0	0	0
EU794292_g	Firmicutes	Clostridia	Clostridiales	Ruminococcaceae	EU794292_g	1	0.000312891113892	3.17077e+06	0	0	0	0	0	0
Ancylobacter	Proteobacteria	Alphaproteobacteria	Rhizobiales	Xanthobacteraceae	Ancylobacter	1	0.000312891113892	3.0751e+06	0	0	0	0	0	0
HQ597814_g	Acidobacteria	Blastocatellia	Blastocatellales	Blastocatellaceae	HQ597814_g	1	0.000312891113892	3.00481e+06	0	0	0	0	0	0
Hydrogenedens_f	Hydrogenedentes_NKB19	Hydrogenedens_c	Hydrogenedens_o	Hydrogenedens_f	NA	1	0.000312891113892	2.99599e+06	0	0	0	0	0	0
Micrococcales	Actinobacteria	Actinobacteria_c	Micrococcales	NA	NA	1	0.000312891113892	2.96851e+06	0	0	0	0	0	0
FJ202371_g	Firmicutes	Clostridia	Clostridiales	Lachnospiraceae	FJ202371_g	1	0.000312891113892	2.94467e+06	0	0	0	0	0	0
Xanthomonas	Proteobacteria	Gammaproteobacteria	Xanthomonadales	Xanthomonadaceae	Xanthomonas	1	0.000312891113892	2.93326e+06	0	0	0	0	0	0
EF602946_g	Firmicutes	Clostridia	Clostridiales	Ruminococcaceae	EF602946_g	1	0.000312891113892	2.91529e+06	0	0	0	0	0	0
Caldibacillus	Firmicutes	Bacilli	Bacillales	Bacillaceae	Caldibacillus	1	0.000312891113892	2.89748e+06	0	0	0	0	0	0
Mannheimia	Proteobacteria	Gammaproteobacteria	Pasteurellales	Pasteurellaceae	Mannheimia	1	0.000312891113892	288166	0	0	0	0	0	0
Thermosinus	Firmicutes	Negativicutes	Selenomonadales	Sporomusaceae	Thermosinus	1	0.000312891113892	2.83647e+06	0	0	0	0	0	0
EU844075_g	Firmicutes	Clostridia	Clostridiales	Ruminococcaceae	EU844075_g	1	0.000625782227785	2.81838e+06	0	0	0	0	0	0
Burkholderiales	Proteobacteria	Betaproteobacteria	Burkholderiales	NA	NA	1	0.000312891113892	2.75626e+06	0	0	0	0	0	0
GU444060_g	Cyanobacteria	JF737898_c	GU174155_o	GU444060_f	GU444060_g	1	0.000312891113892	2.69443e+06	0	0	0	0	0	0
Coxiellaceae	Proteobacteria	Gammaproteobacteria	Legionellales	Coxiellaceae	NA	1	0.000312891113892	2.69443e+06	0	0	0	0	0	0
PAC000095_g	Proteobacteria	Alphaproteobacteria	Caulobacterales	Caulobacteraceae	PAC000095_g	1	0.000312891113892	2.69443e+06	0	0	0	0	0	0
GU454927_g	Bacteroidetes	Flavobacteria	Flavobacteriales	GU454927_f	GU454927_g	1	0.000312891113892	2.69443e+06	0	0	0	0	0	0
HM748650_g	Proteobacteria	Deltaproteobacteria	Myxococcales	Haliangiaceae	HM748650_g	1	0.000312891113892	2.69443e+06	0	0	0	0	0	0
Parachlamydiaceae	Chlamydiae	Chlamydiae_c	Chlamydiales	Parachlamydiaceae	NA	1	0.000312891113892	2.69443e+06	0	0	0	0	0	0
Parafilimonas	Bacteroidetes	Sphingobacteriia	Sphingobacteriales	Chitinophagaceae	Parafilimonas	1	0.000312891113892	2.69443e+06	0	0	0	0	0	0
Spelaeicoccus	Actinobacteria	Actinobacteria_c	Micrococcales	Brevibacteriaceae	Spelaeicoccus	1	0.000312891113892	2.59052e+06	0	0	0	0	0	0
Variibacter	Proteobacteria	Alphaproteobacteria	Rhizobiales	Bradyrhizobiaceae	Variibacter	1	0.000312891113892	2.58214e+06	0	0	0	0	0	0
Opitutus	Verrucomicrobia	Opitutae	Opitutales	Opitutaceae	Opitutus	1	0.000312891113892	2.53333e+06	0	0	0	0	0	0
Methylobacterium	Proteobacteria	Alphaproteobacteria	Rhizobiales	Methylobacteriaceae	Methylobacterium	1	0.000312891113892	2.51905e+06	0	0	0	0	0	0
Arcobacter	Proteobacteria	Epsilonproteobacteria	Campylobacterales	Campylobacteraceae	Arcobacter	1	0.000312891113892	2.51905e+06	0	0	0	0	0	0
HQ218617_g	Proteobacteria	Alphaproteobacteria	Rhodospirillales	Micavibrio_f	HQ218617_g	1	0.000312891113892	2.51036e+06	0	0	0	0	0	0
JX198636_g	Firmicutes	Clostridia	Clostridiales	Ruminococcaceae	JX198636_g	1	0.000312891113892	2.50003e+06	0	0	0	0	0	0
Terrimonas	Bacteroidetes	Sphingobacteriia	Sphingobacteriales	Chitinophagaceae	Terrimonas	1	0.000312891113892	24724.7	0	0	0	0	0	0
Hungatella	Firmicutes	Clostridia	Clostridiales	Lachnospiraceae	Hungatella	1	0.000312891113892	2.42195e+06	0	0	0	0	0	0
Selenomonadales	Firmicutes	Negativicutes	Selenomonadales	NA	NA	1	0.000312891113892	2.37227e+06	0	0	0	0	0	0
Clostridium_g27	Firmicutes	Clostridia	Clostridiales	Lachnospiraceae	Clostridium_g27	1	0.000312891113892	2.15482e+06	0	0	0	0	0	0
AJ279038_g	Firmicutes	Bacilli	Lactobacillales	Aerococcaceae	AJ279038_g	1	0.000312891113892	2.14603e+06	0	0	0	0	0	0
Betaproteobacteria	Proteobacteria	Betaproteobacteria	NA	NA	NA	1	0.000312891113892	2.14133e+06	0	0	0	0	0	0
Erysipelotrichaceae	Firmicutes	Erysipelotrichi	Erysipelotrichales	Erysipelotrichaceae	NA	1	0.000312891113892	2.13636e+06	0	0	0	0	0	0
Clostridium_g23	Firmicutes	Clostridia	Clostridiales	Lachnospiraceae	Clostridium_g23	1	0.000312891113892	2.12291e+06	0	0	0	0	0	0
Enterococcaceae	Firmicutes	Bacilli	Lactobacillales	Enterococcaceae	NA	1	0.000312891113892	2.11549e+06	0	0	0	0	0	0
Rhodobacteraceae	Proteobacteria	Alphaproteobacteria	Rhodobacterales	Rhodobacteraceae	NA	1	0.000312891113892	2.09931e+06	0	0	0	0	0	0
Epilithonimonas	Bacteroidetes	Flavobacteria	Flavobacteriales	Flavobacteriaceae	Epilithonimonas	1	0.000312891113892	2.02672e+06	0	0	0	0	0	0
Thermus	Deinococcus-Thermus	Deinococci	Thermales	Thermaceae	Thermus	1	0.000312891113892	20.1742	0	0	0	0	0	0
Neisseriaceae	Proteobacteria	Betaproteobacteria	Neisseriales	Neisseriaceae	NA	1	0.000312891113892	1.94375e+06	0	0	0	0	0	0
Phreatobacter	Proteobacteria	Alphaproteobacteria	Rhizobiales	Phreatobacter_f	Phreatobacter	1	0.000312891113892	1.92738e+06	0	0	0	0	0	0
Moraxellaceae	Proteobacteria	Gammaproteobacteria	Pseudomonadales	Moraxellaceae	NA	1	0.000312891113892	1.91599e+06	0	0	0	0	0	0
Taibaiella	Bacteroidetes	Sphingobacteriia	Sphingobacteriales	Chitinophagaceae	Taibaiella	1	0.000312891113892	1.89838e+06	0	0	0	0	0	0
AB506391_g	Bacteroidetes	Bacteroidia	Bacteroidales	EU845084_f	AB506391_g	1	0.000312891113892	1.88722e+06	0	0	0	0	0	0
Fusobacteriaceae	Fusobacteria	Fusobacteria_c	Fusobacteriales	Fusobacteriaceae	NA	1	0.000312891113892	1.84689e+06	0	0	0	0	0	0
Clostridia	Firmicutes	Clostridia	NA	NA	NA	1	0.000312891113892	1.77502e+06	0	0	0	0	0	0
Clostridiaceae	Firmicutes	Clostridia	Clostridiales	Clostridiaceae	NA	1	0.000312891113892	1.6426e+06	0	0	0	0	0	0
Senegalemassilia	Actinobacteria	Coriobacteriia	Coriobacteriales	Coriobacteriaceae	Senegalemassilia	1	0.000312891113892	1.58824e+06	0	0	0	0	0	0
Buchnera	Proteobacteria	Gammaproteobacteria	Enterobacteriales	Enterobacteriaceae	Buchnera	1	0.000312891113892	1.53378e+06	0	0	0	0	0	0
EU234093_f	Firmicutes	Clostridia	Clostridiales	EU234093_f	NA	1	0.000312891113892	1.45765e+06	0	0	0	0	0	0
EF540453_g	Proteobacteria	Alphaproteobacteria	Rhizobiales	Xanthobacteraceae	EF540453_g	1	0.000312891113892	1.35372e+06	0	0	0	0	0	0
Miniimonas	Actinobacteria	Actinobacteria_c	Micrococcales	Beutenbergiaceae	Miniimonas	1	0.000312891113892	133768	0	0	0	0	0	0
Klebsiella	Proteobacteria	Gammaproteobacteria	Enterobacteriales	Enterobacteriaceae	Klebsiella	1	0.000312891113892	1.29583e+06	0	0	0	0	0	0
GQ896909_g	Firmicutes	Clostridia	Clostridiales	Lachnospiraceae	GQ896909_g	1	0.000312891113892	1.29059e+06	0	0	0	0	0	0
Halomonas	Proteobacteria	Gammaproteobacteria	Oceanospirillales	Halomonadaceae	Halomonas	1	0.000312891113892	1.27643e+06	0	0	0	0	0	0
Legionellales	Proteobacteria	Gammaproteobacteria	Legionellales	NA	NA	1	0.000312891113892	1.26194e+06	0	0	0	0	0	0
Bacteriovorax	Proteobacteria	Deltaproteobacteria	Bdellovibrionales	Bacteriovoracaceae	Bacteriovorax	1	0.000312891113892	1.12382e+06	0	0	0	0	0	0
EU753634_g	Cyanobacteria	Chroobacteria	Oscillatoriales	Pseudanabaenaceae	EU753634_g	1	0.000312891113892	1.0561e+06	0	0	0	0	0	0
EU791177_g	Firmicutes	Clostridia	Clostridiales	Ruminococcaceae	EU791177_g	1	0.000312891113892	509916	0	0	0	0	0	0
AB294309_g	Firmicutes	Clostridia	Clostridiales	Christensenellaceae	AB294309_g	1	0.000312891113892	339944	0	0	0	0	0	0
AY858456_g	Firmicutes	Clostridia	Clostridiales	Ruminococcaceae	AY858456_g	1	0.000312891113892	339944	0	0	0	0	0	0

## Sheet: ST02
Supplementary Table ST02: Community State Type Breakdown
CST	Count
I-A	986
I-B	327
II	112
III-A	589
III-B	259
IV-B	427
IV-C0	88
IV-C1	51
IV-C3	73
IV-C4	4
V	127

## Sheet: ST03
Supplementary Table ST03: SparCC Network
	Actinotignum	GU303868_g	Arcanobacterium	Mobiluncus	Gemella	Alloscardovia	Staphylococcus	Aerococcus	Facklamia	Bifidobacterium	Enterococcus	Gardnerella	L. crispatus	L. gasseri	L. iners	L. jensenii	Limosilactobacillus	Streptococcus	Clostridium	Corynebacterium	Blautia	CP009312_g	Howardella	Moryella	JRNA_g	Peptococcus	Peptostreptococcus	Faecalibacterium	Fastidiosipila	JN713389_g	KQ959578_g	Brevibacterium	Dialister	Megasphaera	Negativicoccus	Veillonella	Anaerococcus	CYUO_g	Ezakiella	Fenollaria	Finegoldia	Helcococcus	KI259813_g	Murdochiella	Parvimonas	Peptoniphilus	Fusobacterium	Sneathia	Sutterella
Actinotignum	0	0	0	0	0	0	0	0	0.118263	0.101681	0	0	0	0	0	0	0	0	0	0	0	0	0.103183	0	0	0	0	0	0	0	0	0	0	0	0	0	0	0	0	0	0	0	0	0	0	0	0	0	0
GU303868_g	0	0	0	0	0	0	0	0	0	0	0	0	0	0	0	0	0	-0.111572	0	-0.159507	0	-0.108895	0	0.110966	0	0	0	0	0	0	0.117728	0	0	0	0	0	-0.124891	0	-0.10372	0	-0.166983	0	0	0	0	-0.115405	0	0.114031	0
Arcanobacterium	0	0	0	0	0	0	0	0	0	0	0	0	0	0	0	0	0	0	0	-0.126503	0	-0.107669	0	0	0	0	-0.105983	0	0	0	0.118982	0	-0.112316	0	0	0	-0.124237	0	0	0	-0.157166	0	0	0	0	-0.105028	0	0	0
Mobiluncus	0	0	0	0	0	0	0	0	0	0	0	0	0	0	0	0	0	0	0	0	0	0	0	0.106588	0	0.11634	0	0	0	0	0.120269	0	0	0.112276	0	-0.112138	0	0	0.107893	0.11294	0	0	0	0	0	0	0	0	0
Gemella	0	0	0	0	0	0	0	0.17548	-0.153619	0	0	0.203438	0	0	0.102722	0	0	0.162403	0	-0.16746	0	-0.21166	0	0	0	0	0	0	-0.106043	0	0.213641	0	0	0.137269	0	0.154202	0	-0.103946	-0.192584	-0.161152	-0.142696	0	0	0	0.202414	0	0	0.294182	0
Alloscardovia	0	0	0	0	0	0	0	0	0	0.222654	0	-0.146893	0	0.110715	0	0	0	0.207654	0	0	0	0	0.236568	0	0	0	0	0	0	0	0	0	0	0	0	0	0	0	0	0	0	0	0	0	0	0	0	0	0
Staphylococcus	0	0	0	0	0	0	0	-0.173092	0	0	0.114085	-0.161705	0.133801	0	0	0	0.108126	0.221141	0	0.414573	0	0	0	-0.14699	0	0	0	0	0	0	-0.211959	0	-0.151808	-0.225051	0	0.117672	0.120559	0	0	0	0.261962	0	0	0	-0.220521	0	0	-0.226051	0
Aerococcus	0	0	0	0	0.17548	0	-0.173092	0	0	0	0	0.367446	-0.193127	0	0.10985	-0.113964	-0.155998	0	-0.104226	-0.177928	0	-0.142672	0	0	0	0	0	0	0	0	0.215537	0	0.162206	0.255531	0	0	0	0	0	0	-0.153069	0	0	0	0.196209	0	0	0.289707	0
Facklamia	0.118263	0	0	0	-0.153619	0	0	0	0	0	0	-0.112044	0	0	0	0	0	0	0	0.261493	0	0.106733	0	0	0	0	-0.116373	0	0.157872	0	-0.110425	0.114384	0	-0.131327	0	0	0.137767	0	0.18797	0	0.123902	0.150691	0	0	0	0.129384	0	-0.12987	0
Bifidobacterium	0.101681	0	0	0	0	0.222654	0	0	0	0	0	-0.103959	0	0.13583	-0.139069	0	0	0.164088	0	0	0	0	0.212006	0	0	0	0	0	0	0	0	0	0	0	0	0	0	0	0	0	0	0	0	0	0	0	0	0	0
Enterococcus	0	0	0	0	0	0	0.114085	0	0	0	0	0	0.127691	0	0	0	0	0	0	0	0.10836	-0.108801	0	0	0	0	0	0.112148	0	0	0	0	-0.218836	0	0	0	-0.148618	0	-0.124884	-0.19345	0	0	0	0	0	-0.178824	0	0	0
Gardnerella	0	0	0	0	0.203438	-0.146893	-0.161705	0.367446	-0.112044	-0.103959	0	0	-0.212434	0	0	0	0	0	-0.134817	-0.1959	0	-0.12764	0	0	0	0	0.105901	0	0	0	0.260361	0	0.205538	0.297225	0	0	0	0	-0.135305	0	-0.126587	0	0	0	0.232686	0	0	0.313807	0
L. crispatus	0	0	0	0	0	0	0.133801	-0.193127	0	0	0.127691	-0.212434	0	0	-0.195777	0.189272	0.411266	-0.130095	0.264111	0	0.15443	0	-0.107367	0	0.141013	0	0	0.150478	0.106386	0.139264	0	0.127699	-0.288554	-0.161552	0	0	-0.15393	0.116889	0	0	0	0.114111	0.124883	0	-0.128917	-0.15234	0	-0.131664	0
L. gasseri	0	0	0	0	0	0.110715	0	0	0	0.13583	0	0	0	0	-0.119986	0	0.147581	0	0	0	0	0	0	0	0	0	0	0	0	0	0	0	0	-0.116718	0	0	0	0	0	0	0	0	0	0	-0.107522	0	0	-0.109785	0
L. iners	0	0	0	0	0.102722	0	0	0.10985	0	-0.139069	0	0	-0.195777	-0.119986	0	0.156535	0	0	0	0	0	0	-0.131907	0	0	0	0	0	0	0	0	0	-0.120212	0	0	0	-0.108015	0	0	0	0	0	0	0	0	-0.11253	0	0	0
L. jensenii	0	0	0	0	0	0	0	-0.113964	0	0	0	0	0.189272	0	0.156535	0	0.323602	0	0.112076	0	0	0	0	0	0	0	0	0	0	0	0	0	-0.192709	-0.179386	0	0	0	0	0	0	0	0	0	0	-0.122262	-0.109212	0	-0.117567	0
Limosilactobacillus	0	0	0	0	0	0	0.108126	-0.155998	0	0	0	0	0.411266	0.147581	0	0.323602	0	-0.114266	0.160823	0	0	0	0	0	0	0	0	0	0	0	-0.108266	0	-0.244445	-0.193535	0	0	-0.119051	0	0	0	0	0	0	0	-0.143046	-0.162592	0	-0.130562	0
Streptococcus	0	-0.111572	0	0	0.162403	0.207654	0.221141	0	0	0.164088	0	0	-0.130095	0	0	0	-0.114266	0	-0.100461	0.166082	0	0	0.225876	-0.118983	0	0	0.119015	0	0	0	-0.173542	0	0.107402	-0.167628	0	0.256071	0.230856	0	0	0	0.243409	0	-0.100821	0	-0.111997	0.167346	0	-0.147216	0
Clostridium	0	0	0	0	0	0	0	-0.104226	0	0	0	-0.134817	0.264111	0	0	0.112076	0.160823	-0.100461	0	0	0.123533	0	0	0	0.103904	0	0	0.128098	0	0	0	0	-0.232782	0	0	0	-0.124513	0	0	0	0	0	0	0	0	-0.151064	0	0	0
Corynebacterium	0	-0.159507	-0.126503	0	-0.16746	0	0.414573	-0.177928	0.261493	0	0	-0.1959	0	0	0	0	0	0.166082	0	0	0	0.252017	0	-0.120295	0	0	0	0	0	0	-0.273957	0	0	-0.224974	0	0	0.347766	0	0.167078	0.137099	0.420266	0	0	0	-0.258584	0.300108	0	-0.283418	0
Blautia	0	0	0	0	0	0	0	0	0	0	0.10836	0	0.15443	0	0	0	0	0	0.123533	0	0	0	0	0	0	0	0	0.304679	0	0.110608	0	0	-0.204531	0	0	0	-0.143355	0	0	-0.134991	0	0	0	0	0	-0.174632	0	0	0
CP009312_g	0	-0.108895	-0.107669	0	-0.21166	0	0	-0.142672	0.106733	0	-0.108801	-0.12764	0	0	0	0	0	0	0	0.252017	0	0	0	0	0	0	0	0	0	0	-0.178606	0	0.252974	0	0	0	0.283837	0	0.136577	0.1447	0.328436	0	0	0	-0.160185	0.290973	0	-0.196846	0
Howardella	0.103183	0	0	0	0	0.236568	0	0	0	0.212006	0	0	-0.107367	0	-0.131907	0	0	0.225876	0	0	0	0	0	0	0	0	0.103507	0	0	0	0	0	0.23473	0	0	0	0.22446	0	0	0	0.131569	0	0	0	0	0.17277	0	0	0
Moryella	0	0.110966	0	0.106588	0	0	-0.14699	0	0	0	0	0	0	0	0	0	0	-0.118983	0	-0.120295	0	0	0	0	0	0.167889	0	0	0	0	0.101947	0	0	0.138217	0	-0.108653	0	0	0	0	-0.123217	0	0	0	0	0	0	0.104474	0
JRNA_g	0	0	0	0	0	0	0	0	0	0	0	0	0.141013	0	0	0	0	0	0.103904	0	0	0	0	0	0	0	0	0	0	0	0	0	-0.184844	0	0	0	-0.132317	0	0	0	-0.107047	0	0.111677	0	0	-0.144824	0	0	0
Peptococcus	0	0	0	0.11634	0	0	0	0	0	0	0	0	0	0	0	0	0	0	0	0	0	0	0	0.167889	0	0	0	0	0	0	0	0	0	0	0	0	0	0	0	0.102843	0	0	0	0	0	0	0	0	0
Peptostreptococcus	0	0	-0.105983	0	0	0	0	0	-0.116373	0	0	0.105901	0	0	0	0	0	0.119015	0	0	0	0	0.103507	0	0	0	0	0	-0.135079	0	0	-0.115573	0.240486	0	-0.123716	0.102752	0.16163	-0.132139	0	0	0.123206	-0.146445	0	0	0	0.193537	0.13926	0	0
Faecalibacterium	0	0	0	0	0	0	0	0	0	0	0.112148	0	0.150478	0	0	0	0	0	0.128098	0	0.304679	0	0	0	0	0	0	0	0	0.123056	0	0	-0.20233	0	0	0	-0.145018	0	0	-0.129413	0	0	0	0	0	-0.162654	0	0	0
Fastidiosipila	0	0	0	0	-0.106043	0	0	0	0.157872	0	0	0	0.106386	0	0	0	0	0	0	0	0	0	0	0	0	0	-0.135079	0	0	0	0	0.143834	-0.123347	-0.109511	0	0	0	0.111981	0	0	0	0.18311	0	0	0	0	0	0	0
JN713389_g	0	0	0	0	0	0	0	0	0	0	0	0	0.139264	0	0	0	0	0	0	0	0.110608	0	0	0	0	0	0	0.123056	0	0	0	0	-0.11455	0	0	0	0	0	0	0	0	0	0	0	0	0	0	0	0
KQ959578_g	0	0.117728	0.118982	0.120269	0.213641	0	-0.211959	0.215537	-0.110425	0	0	0.260361	0	0	0	0	-0.108266	-0.173542	0	-0.273957	0	-0.178606	0	0.101947	0	0	0	0	0	0	0	0	0	0.378975	0	-0.113279	-0.146655	0	-0.140475	-0.10904	-0.275862	0	0	0	0.381505	0	0	0.458714	0
Brevibacterium	0	0	0	0	0	0	0	0	0.114384	0	0	0	0.127699	0	0	0	0	0	0	0	0	0	0	0	0	0	-0.115573	0	0.143834	0	0	0	-0.148587	0	0	0	0	0.10402	0	0	0	0.190731	0	0	0	-0.108258	0	0	0
Dialister	0	0	-0.112316	0	0	0	-0.151808	0.162206	0	0	-0.218836	0.205538	-0.288554	0	-0.120212	-0.192709	-0.244445	0.107402	-0.232782	0	-0.204531	0.252974	0.23473	0	-0.184844	0	0.240486	-0.20233	-0.123347	-0.11455	0	-0.148587	0	0.2709	0	0	0.508829	-0.131762	0.147086	0.266285	0.337911	-0.15893	-0.128015	0	0.112691	0.621282	0.157682	0.117626	0
Megasphaera	0	0	0	0.112276	0.137269	0	-0.225051	0.255531	-0.131327	0	0	0.297225	-0.161552	-0.116718	0	-0.179386	-0.193535	-0.167628	0	-0.224974	0	0	0	0.138217	0	0	0	0	-0.109511	0	0.378975	0	0.2709	0	-0.111955	-0.101117	0	0	-0.115771	0	-0.193293	0	0	0	0.296253	0	0	0.409614	0
Negativicoccus	0	0	0	0	0	0	0	0	0	0	0	0	0	0	0	0	0	0	0	0	0	0	0	0	0	0	-0.123716	0	0	0	0	0	0	-0.111955	0	0	0	0	0	0	0	0	0	0	0	0	0	0	0
Veillonella	0	0	0	-0.112138	0.154202	0	0.117672	0	0	0	0	0	0	0	0	0	0	0.256071	0	0	0	0	0	-0.108653	0	0	0.102752	0	0	0	-0.113279	0	0	-0.101117	0	0	0	0	-0.132214	-0.108158	0.126869	0	0	0	-0.10755	0	0	0	0
Anaerococcus	0	-0.124891	-0.124237	0	0	0	0.120559	0	0.137767	0	-0.148618	0	-0.15393	0	-0.108015	0	-0.119051	0.230856	-0.124513	0.347766	-0.143355	0.283837	0.22446	0	-0.132317	0	0.16163	-0.145018	0	0	-0.146655	0	0.508829	0	0	0	0	0	0.220982	0.282382	0.629953	0	-0.102549	0	0	0.705635	0	-0.122341	0
CYUO_g	0	0	0	0	-0.103946	0	0	0	0	0	0	0	0.116889	0	0	0	0	0	0	0	0	0	0	0	0	0	-0.132139	0	0.111981	0	0	0.10402	-0.131762	0	0	0	0	0	0	0	0	0.13343	0.115942	0	0	0	0	0	0
Ezakiella	0	-0.10372	0	0.107893	-0.192584	0	0	0	0.18797	0	-0.124884	-0.135305	0	0	0	0	0	0	0	0.167078	0	0.136577	0	0	0	0	0	0	0	0	-0.140475	0	0.147086	-0.115771	0	-0.132214	0.220982	0	0	0.345223	0.113631	0	0	0.112401	-0.119233	0.264442	0	-0.168725	0
Fenollaria	0	0	0	0.11294	-0.161152	0	0	0	0	0	-0.19345	0	0	0	0	0	0	0	0	0.137099	-0.134991	0.1447	0	0	0	0.102843	0	-0.129413	0	0	-0.10904	0	0.266285	0	0	-0.108158	0.282382	0	0.345223	0	0.161125	0	0	0.118858	0	0.329198	0	-0.120989	0
Finegoldia	0	-0.166983	-0.157166	0	-0.142696	0	0.261962	-0.153069	0.123902	0	0	-0.126587	0	0	0	0	0	0.243409	0	0.420266	0	0.328436	0.131569	-0.123217	-0.107047	0	0.123206	0	0	0	-0.275862	0	0.337911	-0.193293	0	0.126869	0.629953	0	0.113631	0.161125	0	0	-0.123504	0	-0.247869	0.60334	0	-0.284323	0
Helcococcus	0	0	0	0	0	0	0	0	0.150691	0	0	0	0.114111	0	0	0	0	0	0	0	0	0	0	0	0	0	-0.146445	0	0.18311	0	0	0.190731	-0.15893	0	0	0	0	0.13343	0	0	0	0	0	0	0	-0.101302	0	0	0
KI259813_g	0	0	0	0	0	0	0	0	0	0	0	0	0.124883	0	0	0	0	-0.100821	0	0	0	0	0	0	0.111677	0	0	0	0	0	0	0	-0.128015	0	0	0	-0.102549	0.115942	0	0	-0.123504	0	0	0	0	-0.107816	0	0	0
Murdochiella	0	0	0	0	0	0	0	0	0	0	0	0	0	0	0	0	0	0	0	0	0	0	0	0	0	0	0	0	0	0	0	0	0	0	0	0	0	0	0.112401	0.118858	0	0	0	0	0	0	0	-0.101212	0
Parvimonas	0	0	0	0	0.202414	0	-0.220521	0.196209	0	0	0	0.232686	-0.128917	-0.107522	0	-0.122262	-0.143046	-0.111997	0	-0.258584	0	-0.160185	0	0	0	0	0	0	0	0	0.381505	0	0.112691	0.296253	0	-0.10755	0	0	-0.119233	0	-0.247869	0	0	0	0	0	0	0.400758	0
Peptoniphilus	0	-0.115405	-0.105028	0	0	0	0	0	0.129384	0	-0.178824	0	-0.15234	0	-0.11253	-0.109212	-0.162592	0.167346	-0.151064	0.300108	-0.174632	0.290973	0.17277	0	-0.144824	0	0.193537	-0.162654	0	0	0	-0.108258	0.621282	0	0	0	0.705635	0	0.264442	0.329198	0.60334	-0.101302	-0.107816	0	0	0	0.120211	0	0
Fusobacterium	0	0	0	0	0	0	0	0	0	0	0	0	0	0	0	0	0	0	0	0	0	0	0	0	0	0	0.13926	0	0	0	0	0	0.157682	0	0	0	0	0	0	0	0	0	0	0	0	0.120211	0	0	0
Sneathia	0	0.114031	0	0	0.294182	0	-0.226051	0.289707	-0.12987	0	0	0.313807	-0.131664	-0.109785	0	-0.117567	-0.130562	-0.147216	0	-0.283418	0	-0.196846	0	0.104474	0	0	0	0	0	0	0.458714	0	0.117626	0.409614	0	0	-0.122341	0	-0.168725	-0.120989	-0.284323	0	0	-0.101212	0.400758	0	0	0	0
Sutterella	0	0	0	0	0	0	0	0	0	0	0	0	0	0	0	0	0	0	0	0	0	0	0	0	0	0	0	0	0	0	0	0	0	0	0	0	0	0	0	0	0	0	0	0	0	0	0	0	0
FM873692_g	0	0	0	0	0	0	0	0	0	0	0.101043	0	0.157906	0	0	0	0.107164	0	0.109624	0	0	0	0	0	0	0	0	0	0	0	0	0	-0.172874	0	0	0	-0.105209	0	-0.116241	-0.158088	0	0	0	0	0	-0.136671	0	0	0
Neisseria	0	0	0	0	0.139958	0	0	0	0	0	0.12543	0	0.146946	0	0	0	0	0	0	0	0	-0.146779	0	0	0	0	0	0	0	0	0	0	-0.226643	0	0	0	-0.161337	0	-0.137813	-0.159399	-0.117089	0	0	0	0	-0.201611	0	0	0
Campylobacter	0.101131	-0.108302	0	0.108842	-0.195381	0	0	0	0.141553	0	-0.181234	0	0	0	0	-0.104759	-0.136928	0	-0.110194	0.151249	-0.163154	0.231106	0	0	-0.108881	0	0	-0.160652	0	0	-0.139889	0	0.334076	0	0	0	0.344656	0	0.312826	0.306714	0.21816	0	0	0	0	0.387329	0.162202	-0.149269	0
Escherichia	0	0	0	0	0	0	0	0	0	0	0.156478	0	0.110891	0	0	0	0	0	0	0	0.111955	0	0	0	0	0	0	0	0	0	0	0	-0.197205	0	0	0	-0.126648	0	-0.112285	-0.155369	0	0	0	0	0	-0.170458	0	0	0
Actinobacillus	0	0	0	0	0.210049	0	0.130974	0	0	0	0.113371	0	0.136529	0	0	0	0	0.119434	0	0	0	-0.149796	0	0	0	0	0	0	0	0	0	0	-0.221601	0	0	0.13567	-0.145566	0	-0.150007	-0.158786	0	0	0	0	0	-0.172321	0	0	0
Jonquetella	0	0	0	0	0	0	0	0	0	0	0	0	0.14927	0	0	0	0	0	0	0	0	0	0	0	0.103432	0	0	0	0	0	0	0	0	0	0	0	0	0	0	0	0	0	0	0	0	0	0	0	0
Ureaplasma	0	0	0	0	0	0	0	0	0	0	0	0.185668	0.108794	0	0.210307	0.115318	0.171662	0	0	0	0	-0.10161	-0.19468	0	0	0	0	0	0	0	0	0	-0.142343	0	0	0	-0.131365	0	-0.107797	0	0	0	0	0	0	-0.149007	0	0	0
Nesterenkonia	0	0	0	0	0	0	0	0	0.10435	0	0	0	0.122936	0	0	0	0	0	0	0	0	0	0	0	0	0	-0.105044	0	0.151756	0	0	0.236399	-0.156668	0	0	0	-0.100638	0.112953	0	0	0	0.206509	0	0	0	-0.115641	0	0	0
Atopobium	0	0	0	0	0.202915	0	-0.250446	0.365807	-0.103127	0	0	0.488152	-0.270786	0	0	-0.184795	-0.193799	0	-0.150158	-0.224488	0	-0.101689	0	0.115362	0	0	0.137575	0	0	0	0.348368	0	0.324364	0.426061	-0.111862	0	0	0	-0.100227	0	-0.151334	0	0	0	0.334898	0	0	0.388398	0
KQ959671_g	0	0.109265	0	0	0.218245	0	-0.18998	0.223826	-0.118055	0	0	0.265706	0	0	0	0	0	-0.174194	0	-0.278363	0	-0.211652	0	0	0	0	0	0	0	0	0.433909	0	0	0.352148	0	0	-0.188919	0	-0.184818	-0.172975	-0.289362	0	0	0	0.317731	-0.124382	0	0.436047	0
Olsenella	0	0	0	0	0	0	0	-0.131268	0	0	0	0	0.13223	0	0	0	0	0	0	0	0	0	0	0	0	0	0	0	0	0	0	0	0	0	0	0	0	0	0	0	0	0	0	0	0	0	0	0	0
Bacteroides	0	0	0	0	0	0	0	0	0	0	0.101818	0	0.13846	0	0	0	0	0	0.118833	0	0.307116	0	0	0	0	0	0	0.294932	0	0.106584	0	0	-0.185718	0	0	0	-0.132463	0	0	-0.118649	0	0	0	0	0	-0.147422	0	0	0
Actinomyces	0.126407	-0.154103	0	0	-0.13402	0	0	-0.100323	0.11484	0	-0.121119	-0.13941	0	0	0	0	-0.116141	0.139044	0	0.254024	-0.139567	0.222378	0.121996	0	-0.112404	0	0	-0.138437	0	-0.100721	-0.16068	0	0.287427	0	0	0	0.380128	0	0.203939	0.177404	0.329737	0	0	0	-0.117639	0.400647	0	-0.181648	0
Porphyromonas	0	0	0	0.151884	-0.122418	0	-0.140781	0	0	0	-0.195887	0	0	0	0	-0.118365	-0.150609	0	0	0	-0.149764	0	0	0.130974	0	0.166092	0	-0.138229	0	0	0	0	0.29907	0	0	-0.163945	0.290282	0	0.343342	0.381874	0	0	0	0	0	0.354622	0	0	0
Prevotella	0	0	-0.120317	0	0	0	-0.126876	0.162544	0	0	-0.220679	0.200959	-0.275292	0	-0.104251	-0.198741	-0.243503	0.109163	-0.223649	0.109417	-0.196279	0.212209	0.194926	0	-0.196449	0	0.272847	-0.199232	-0.147668	-0.122495	0.114924	-0.164757	0.76914	0.295942	0	0	0.547491	-0.144682	0.134057	0.264985	0.384761	-0.180839	-0.151224	0	0.132753	0.661387	0.160372	0.165988	0
[truncated: 15 more columns]

## Sheet: ST04 Alpha
Supplementary Table ST04: Alpha Diversity analysis
	Column	Description
	taxa	The dependent variable
	variable	The variable tested
	effectsize	The effect size of the tested variable
	se	The standard error of the tester variable (if applicable)
	stat	The test statistic (if applicable)
	pvalue	The p-value from this test
	qvalue.withinformula	The p-value corrected for the number of variables within the formula
	qvalue	The p-value corrected for the number of formulas
	formula	The formula tested
	method	The method used
	n	The number of samples used in this model
	freq	If categorical, the number of counts for each category
taxa	variable	effectsize	se	stat	pvalue	qvalue.withinformula	qvalue	formula	method	n	freq
mda.alpha	General.Age	0.196277	0.0178509	10.9954	1.32849e-27	1.32849e-27	2.2053e-25	~General.Age + Technical.run_20201030_isala_cross_4 + Technical.run_20201016_isala_cross_2 + Technical.libsize + Technical.run_20201009_isala_cross_1 + Technical.run_20201204_isala_cross_8 + Sexual.Intercourse.24hours + Technical.run_20201120_isala_cross_6 + Technical.run_20210119_isala_cross_7 + Health.Antibiotic.3months + Technical.run_20201023_isala_cross_3 + Technical.run_20201211_isala_cross…	alpha	3043
mda.alpha	Health.BMI	0.151385	0.0177609	8.52353	2.40549e-17	2.40549e-17	1.99656e-15	~Health.BMI + Technical.run_20201030_isala_cross_4 + Technical.run_20201016_isala_cross_2 + Technical.libsize + Technical.run_20201009_isala_cross_1 + Technical.run_20201204_isala_cross_8 + Sexual.Intercourse.24hours + Technical.run_20201120_isala_cross_6 + Technical.run_20210119_isala_cross_7 + Health.Antibiotic.3months + Technical.run_20201023_isala_cross_3 + Technical.run_20201211_isala_cross_…	alpha	3041
mda.alpha	Reproductive.haschildren	0.034116	0.0450683	0.756985	0.449118	0.449118	0.734706	~Reproductive.haschildren + Technical.run_20201030_isala_cross_4 + Technical.run_20201016_isala_cross_2 + Technical.libsize + Technical.run_20201009_isala_cross_1 + Technical.run_20201204_isala_cross_8 + Sexual.Intercourse.24hours + Technical.run_20201120_isala_cross_6 + Technical.run_20210119_isala_cross_7 + Health.Antibiotic.3months + Technical.run_20201023_isala_cross_3 + Technical.run_2020121…	alpha	3043	FALSE:1913, TRUE:1130
mda.alpha	Sexual.Intercourse.24hours	0.187247	0.0530857	3.52727	0.000426106	0.000426106	0.0086979	~Sexual.Intercourse.24hours + Technical.run_20201030_isala_cross_4 + Technical.run_20201016_isala_cross_2 + Technical.libsize + Technical.run_20201009_isala_cross_1 + Technical.run_20201204_isala_cross_8 + Technical.run_20201120_isala_cross_6 + Technical.run_20210119_isala_cross_7 + Health.Antibiotic.3months + Technical.run_20201023_isala_cross_3 + Technical.run_20201211_isala_cross_9 + General.A…	alpha	3043	FALSE:2653, TRUE:390
mda.alpha	Vaginal.Contraceptive.pill.progestogen	0.152239	0.111693	1.36301	0.17298	0.17298	0.472532	~Vaginal.Contraceptive.pill.progestogen + Technical.run_20201030_isala_cross_4 + Technical.run_20201016_isala_cross_2 + Technical.libsize + Technical.run_20201009_isala_cross_1 + Technical.run_20201204_isala_cross_8 + Sexual.Intercourse.24hours + Technical.run_20201120_isala_cross_6 + Technical.run_20210119_isala_cross_7 + Health.Antibiotic.3months + Technical.run_20201023_isala_cross_3 + Technic…	alpha	3043	FALSE:2965, TRUE:78
mda.alpha	Vaginal.Contraceptive.pill.combination	-0.149949	0.0406373	-3.68994	0.000228254	0.000228254	0.00631503	~Vaginal.Contraceptive.pill.combination + Technical.run_20201030_isala_cross_4 + Technical.run_20201016_isala_cross_2 + Technical.libsize + Technical.run_20201009_isala_cross_1 + Technical.run_20201204_isala_cross_8 + Sexual.Intercourse.24hours + Technical.run_20201120_isala_cross_6 + Technical.run_20210119_isala_cross_7 + Health.Antibiotic.3months + Technical.run_20201023_isala_cross_3 + Technic…	alpha	3043	FALSE:2124, TRUE:919
mda.alpha	Vaginal.Contraceptive.spiral.copper	0.163615	0.0934766	1.75033	0.0801622	0.0801622	0.329517	~Vaginal.Contraceptive.spiral.copper + Technical.run_20201030_isala_cross_4 + Technical.run_20201016_isala_cross_2 + Technical.libsize + Technical.run_20201009_isala_cross_1 + Technical.run_20201204_isala_cross_8 + Sexual.Intercourse.24hours + Technical.run_20201120_isala_cross_6 + Technical.run_20210119_isala_cross_7 + Health.Antibiotic.3months + Technical.run_20201023_isala_cross_3 + Technical.…	alpha	3043	FALSE:2930, TRUE:113
mda.alpha	Vaginal.Contraceptive.spiral.hormone	0.0644999	0.0442991	1.45601	0.145494	0.145494	0.431286	~Vaginal.Contraceptive.spiral.hormone + Technical.run_20201030_isala_cross_4 + Technical.run_20201016_isala_cross_2 + Technical.libsize + Technical.run_20201009_isala_cross_1 + Technical.run_20201204_isala_cross_8 + Sexual.Intercourse.24hours + Technical.run_20201120_isala_cross_6 + Technical.run_20210119_isala_cross_7 + Health.Antibiotic.3months + Technical.run_20201023_isala_cross_3 + Technical…	alpha	3043	FALSE:2438, TRUE:605
mda.alpha	Vaginal.Contraceptive.injection.dpma	0.305034	0.325166	0.938088	0.348274	0.348274	0.675589	~Vaginal.Contraceptive.injection.dpma + Technical.run_20201030_isala_cross_4 + Technical.run_20201016_isala_cross_2 + Technical.libsize + Technical.run_20201009_isala_cross_1 + Technical.run_20201204_isala_cross_8 + Sexual.Intercourse.24hours + Technical.run_20201120_isala_cross_6 + Technical.run_20210119_isala_cross_7 + Health.Antibiotic.3months + Technical.run_20201023_isala_cross_3 + Technical…	alpha	3043	FALSE:3034, TRUE:9
mda.alpha	Vaginal.Contraceptive.ring	-0.208006	0.0852318	-2.44048	0.0147248	0.0147248	0.0977726	~Vaginal.Contraceptive.ring + Technical.run_20201030_isala_cross_4 + Technical.run_20201016_isala_cross_2 + Technical.libsize + Technical.run_20201009_isala_cross_1 + Technical.run_20201204_isala_cross_8 + Sexual.Intercourse.24hours + Technical.run_20201120_isala_cross_6 + Technical.run_20210119_isala_cross_7 + Health.Antibiotic.3months + Technical.run_20201023_isala_cross_3 + Technical.run_20201…	alpha	3043	FALSE:2906, TRUE:137
mda.alpha	Vaginal.Contraceptive.implant	0.481067	0.203737	2.36121	0.0182782	0.0182782	0.116699	~Vaginal.Contraceptive.implant + Technical.run_20201030_isala_cross_4 + Technical.run_20201016_isala_cross_2 + Technical.libsize + Technical.run_20201009_isala_cross_1 + Technical.run_20201204_isala_cross_8 + Sexual.Intercourse.24hours + Technical.run_20201120_isala_cross_6 + Technical.run_20210119_isala_cross_7 + Health.Antibiotic.3months + Technical.run_20201023_isala_cross_3 + Technical.run_20…	alpha	3043	FALSE:3020, TRUE:23
mda.alpha	Vaginal.Contraceptive.plaster	-0.0324647	0.344897	-0.0941286	0.925013	0.925013	0.963756	~Vaginal.Contraceptive.plaster + Technical.run_20201030_isala_cross_4 + Technical.run_20201016_isala_cross_2 + Technical.libsize + Technical.run_20201009_isala_cross_1 + Technical.run_20201204_isala_cross_8 + Sexual.Intercourse.24hours + Technical.run_20201120_isala_cross_6 + Technical.run_20210119_isala_cross_7 + Health.Antibiotic.3months + Technical.run_20201023_isala_cross_3 + Technical.run_20…	alpha	3043	FALSE:3035, TRUE:8
mda.alpha	Vaginal.Contraceptive.condom	-0.00926416	0.0526884	-0.175829	0.86044	0.86044	0.953771	~Vaginal.Contraceptive.condom + Technical.run_20201030_isala_cross_4 + Technical.run_20201016_isala_cross_2 + Technical.libsize + Technical.run_20201009_isala_cross_1 + Technical.run_20201204_isala_cross_8 + Sexual.Intercourse.24hours + Technical.run_20201120_isala_cross_6 + Technical.run_20210119_isala_cross_7 + Health.Antibiotic.3months + Technical.run_20201023_isala_cross_3 + Technical.run_202…	alpha	3043	FALSE:2643, TRUE:400
mda.alpha	Vaginal.Contraceptive.cup	0.518546	0.688545	0.753104	0.451446	0.451446	0.734706	~Vaginal.Contraceptive.cup + Technical.run_20201030_isala_cross_4 + Technical.run_20201016_isala_cross_2 + Technical.libsize + Technical.run_20201009_isala_cross_1 + Technical.run_20201204_isala_cross_8 + Sexual.Intercourse.24hours + Technical.run_20201120_isala_cross_6 + Technical.run_20210119_isala_cross_7 + Health.Antibiotic.3months + Technical.run_20201023_isala_cross_3 + Technical.run_202012…	alpha	3043	FALSE:3041, TRUE:2
mda.alpha	Vaginal.Contraceptive.morningafter	0.196252	0.325062	0.603737	0.546064	0.546064	0.816636	~Vaginal.Contraceptive.morningafter + Technical.run_20201030_isala_cross_4 + Technical.run_20201016_isala_cross_2 + Technical.libsize + Technical.run_20201009_isala_cross_1 + Technical.run_20201204_isala_cross_8 + Sexual.Intercourse.24hours + Technical.run_20201120_isala_cross_6 + Technical.run_20210119_isala_cross_7 + Health.Antibiotic.3months + Technical.run_20201023_isala_cross_3 + Technical.r…	alpha	3043	FALSE:3034, TRUE:9
mda.alpha	Vaginal.Contraceptive.behavioural.periodiccelibacy	0.307841	0.13118	2.3467	0.0190045	0.0190045	0.116842	~Vaginal.Contraceptive.behavioural.periodiccelibacy + Technical.run_20201030_isala_cross_4 + Technical.run_20201016_isala_cross_2 + Technical.libsize + Technical.run_20201009_isala_cross_1 + Technical.run_20201204_isala_cross_8 + Sexual.Intercourse.24hours + Technical.run_20201120_isala_cross_6 + Technical.run_20210119_isala_cross_7 + Health.Antibiotic.3months + Technical.run_20201023_isala_cross…	alpha	3043	FALSE:2987, TRUE:56
mda.alpha	Vaginal.Contraceptive.behavioural.coitusinterruptus	-0.000695226	0.0848414	-0.00819442	0.993462	0.993462	0.993462	~Vaginal.Contraceptive.behavioural.coitusinterruptus + Technical.run_20201030_isala_cross_4 + Technical.run_20201016_isala_cross_2 + Technical.libsize + Technical.run_20201009_isala_cross_1 + Technical.run_20201204_isala_cross_8 + Sexual.Intercourse.24hours + Technical.run_20201120_isala_cross_6 + Technical.run_20210119_isala_cross_7 + Health.Antibiotic.3months + Technical.run_20201023_isala_cros…	alpha	3043	FALSE:2904, TRUE:139
mda.alpha	Vaginal.Contraceptive.sterilized.self	0.202069	0.177316	1.1396	0.254542	0.254542	0.587307	~Vaginal.Contraceptive.sterilized.self + Technical.run_20201030_isala_cross_4 + Technical.run_20201016_isala_cross_2 + Technical.libsize + Technical.run_20201009_isala_cross_1 + Technical.run_20201204_isala_cross_8 + Sexual.Intercourse.24hours + Technical.run_20201120_isala_cross_6 + Technical.run_20210119_isala_cross_7 + Health.Antibiotic.3months + Technical.run_20201023_isala_cross_3 + Technica…	alpha	3043	FALSE:3012, TRUE:31
mda.alpha	Vaginal.Contraceptive.sterilized.partner	-0.0484869	0.143564	-0.337738	0.735584	0.735584	0.918097	~Vaginal.Contraceptive.sterilized.partner + Technical.run_20201030_isala_cross_4 + Technical.run_20201016_isala_cross_2 + Technical.libsize + Technical.run_20201009_isala_cross_1 + Technical.run_20201204_isala_cross_8 + Sexual.Intercourse.24hours + Technical.run_20201120_isala_cross_6 + Technical.run_20210119_isala_cross_7 + Health.Antibiotic.3months + Technical.run_20201023_isala_cross_3 + Techn…	alpha	3043	FALSE:2996, TRUE:47
mda.alpha	Environment.Born.vaginal	0.000815456	0.0571483	0.0142691	0.988616	0.988616	0.993462	~Environment.Born.vaginal + Technical.run_20201030_isala_cross_4 + Technical.run_20201016_isala_cross_2 + Technical.libsize + Technical.run_20201009_isala_cross_1 + Technical.run_20201204_isala_cross_8 + Sexual.Intercourse.24hours + Technical.run_20201120_isala_cross_6 + Technical.run_20210119_isala_cross_7 + Health.Antibiotic.3months + Technical.run_20201023_isala_cross_3 + Technical.run_2020121…	alpha	3043	FALSE:329, TRUE:2714
mda.alpha	Environment.Born.csection	-0.0430711	0.0601442	-0.716131	0.473966	0.473966	0.763867	~Environment.Born.csection + Technical.run_20201030_isala_cross_4 + Technical.run_20201016_isala_cross_2 + Technical.libsize + Technical.run_20201009_isala_cross_1 + Technical.run_20201204_isala_cross_8 + Sexual.Intercourse.24hours + Technical.run_20201120_isala_cross_6 + Technical.run_20210119_isala_cross_7 + Health.Antibiotic.3months + Technical.run_20201023_isala_cross_3 + Technical.run_202012…	alpha	3043	FALSE:2749, TRUE:294
mda.alpha	Nutrients.freq.probiotic.dairy	0.0113869	0.0176817	0.643993	0.519629	0.519629	0.797323	~Nutrients.freq.probiotic.dairy + Technical.run_20201030_isala_cross_4 + Technical.run_20201016_isala_cross_2 + Technical.libsize + Technical.run_20201009_isala_cross_1 + Technical.run_20201204_isala_cross_8 + Sexual.Intercourse.24hours + Technical.run_20201120_isala_cross_6 + Technical.run_20210119_isala_cross_7 + Health.Antibiotic.3months + Technical.run_20201023_isala_cross_3 + Technical.run_2…	alpha	3043
mda.alpha	Nutrients.freq.probiotic.yoghurt	-0.0114978	0.0176609	-0.651033	0.515074	0.515074	0.797323	~Nutrients.freq.probiotic.yoghurt + Technical.run_20201030_isala_cross_4 + Technical.run_20201016_isala_cross_2 + Technical.libsize + Technical.run_20201009_isala_cross_1 + Technical.run_20201204_isala_cross_8 + Sexual.Intercourse.24hours + Technical.run_20201120_isala_cross_6 + Technical.run_20210119_isala_cross_7 + Health.Antibiotic.3months + Technical.run_20201023_isala_cross_3 + Technical.run…	alpha	3043
mda.alpha	Nutrients.freq.probiotic.capsules	0.00409645	0.0177994	0.230145	0.817994	0.817994	0.949677	~Nutrients.freq.probiotic.capsules + Technical.run_20201030_isala_cross_4 + Technical.run_20201016_isala_cross_2 + Technical.libsize + Technical.run_20201009_isala_cross_1 + Technical.run_20201204_isala_cross_8 + Sexual.Intercourse.24hours + Technical.run_20201120_isala_cross_6 + Technical.run_20210119_isala_cross_7 + Health.Antibiotic.3months + Technical.run_20201023_isala_cross_3 + Technical.ru…	alpha	3043
mda.alpha	Nutrients.freq.dairy	0.00328576	0.0176957	0.185681	0.852707	0.852707	0.953771	~Nutrients.freq.dairy + Technical.run_20201030_isala_cross_4 + Technical.run_20201016_isala_cross_2 + Technical.libsize + Technical.run_20201009_isala_cross_1 + Technical.run_20201204_isala_cross_8 + Sexual.Intercourse.24hours + Technical.run_20201120_isala_cross_6 + Technical.run_20210119_isala_cross_7 + Health.Antibiotic.3months + Technical.run_20201023_isala_cross_3 + Technical.run_20201211_is…	alpha	3043
mda.alpha	Nutrients.freq.fermentedfood	0.0039391	0.0176912	0.222659	0.823816	0.823816	0.949677	~Nutrients.freq.fermentedfood + Technical.run_20201030_isala_cross_4 + Technical.run_20201016_isala_cross_2 + Technical.libsize + Technical.run_20201009_isala_cross_1 + Technical.run_20201204_isala_cross_8 + Sexual.Intercourse.24hours + Technical.run_20201120_isala_cross_6 + Technical.run_20210119_isala_cross_7 + Health.Antibiotic.3months + Technical.run_20201023_isala_cross_3 + Technical.run_202…	alpha	3043
mda.alpha	Nutrients.freq.alcohol	-0.0395952	0.0177086	-2.23593	0.0254289	0.0254289	0.136168	~Nutrients.freq.alcohol + Technical.run_20201030_isala_cross_4 + Technical.run_20201016_isala_cross_2 + Technical.libsize + Technical.run_20201009_isala_cross_1 + Technical.run_20201204_isala_cross_8 + Sexual.Intercourse.24hours + Technical.run_20201120_isala_cross_6 + Technical.run_20210119_isala_cross_7 + Health.Antibiotic.3months + Technical.run_20201023_isala_cross_3 + Technical.run_20201211_…	alpha	3043
mda.alpha	Nutrients.freq.meat	0.0211659	0.0176924	1.19633	0.231663	0.231663	0.558679	~Nutrients.freq.meat + Technical.run_20201030_isala_cross_4 + Technical.run_20201016_isala_cross_2 + Technical.libsize + Technical.run_20201009_isala_cross_1 + Technical.run_20201204_isala_cross_8 + Sexual.Intercourse.24hours + Technical.run_20201120_isala_cross_6 + Technical.run_20210119_isala_cross_7 + Health.Antibiotic.3months + Technical.run_20201023_isala_cross_3 + Technical.run_20201211_isa…	alpha	3043
mda.alpha	Nutrients.freq.animalproducts	-0.0013715	0.0176693	-0.0776202	0.938135	0.938135	0.96727	~Nutrients.freq.animalproducts + Technical.run_20201030_isala_cross_4 + Technical.run_20201016_isala_cross_2 + Technical.libsize + Technical.run_20201009_isala_cross_1 + Technical.run_20201204_isala_cross_8 + Sexual.Intercourse.24hours + Technical.run_20201120_isala_cross_6 + Technical.run_20210119_isala_cross_7 + Health.Antibiotic.3months + Technical.run_20201023_isala_cross_3 + Technical.run_20…	alpha	3043
mda.alpha	Nutrients.freq.fish	0.0197742	0.0178191	1.10972	0.26721	0.26721	0.607628	~Nutrients.freq.fish + Technical.run_20201030_isala_cross_4 + Technical.run_20201016_isala_cross_2 + Technical.libsize + Technical.run_20201009_isala_cross_1 + Technical.run_20201204_isala_cross_8 + Sexual.Intercourse.24hours + Technical.run_20201120_isala_cross_6 + Technical.run_20210119_isala_cross_7 + Health.Antibiotic.3months + Technical.run_20201023_isala_cross_3 + Technical.run_20201211_isa…	alpha	3043
mda.alpha	Nutrients.freq.beverage.sugar	0.0305996	0.0180406	1.69615	0.0899595	0.0899595	0.346116	~Nutrients.freq.beverage.sugar + Technical.run_20201030_isala_cross_4 + Technical.run_20201016_isala_cross_2 + Technical.libsize + Technical.run_20201009_isala_cross_1 + Technical.run_20201204_isala_cross_8 + Sexual.Intercourse.24hours + Technical.run_20201120_isala_cross_6 + Technical.run_20210119_isala_cross_7 + Health.Antibiotic.3months + Technical.run_20201023_isala_cross_3 + Technical.run_20…	alpha	3043
mda.alpha	Nutrients.freq.beverage.light	0.020105	0.0176493	1.13914	0.254735	0.254735	0.587307	~Nutrients.freq.beverage.light + Technical.run_20201030_isala_cross_4 + Technical.run_20201016_isala_cross_2 + Technical.libsize + Technical.run_20201009_isala_cross_1 + Technical.run_20201204_isala_cross_8 + Sexual.Intercourse.24hours + Technical.run_20201120_isala_cross_6 + Technical.run_20210119_isala_cross_7 + Health.Antibiotic.3months + Technical.run_20201023_isala_cross_3 + Technical.run_20…	alpha	3043
mda.alpha	Nutrients.freq.fruit	-0.00942158	0.0176865	-0.532698	0.594282	0.594282	0.857833	~Nutrients.freq.fruit + Technical.run_20201030_isala_cross_4 + Technical.run_20201016_isala_cross_2 + Technical.libsize + Technical.run_20201009_isala_cross_1 + Technical.run_20201204_isala_cross_8 + Sexual.Intercourse.24hours + Technical.run_20201120_isala_cross_6 + Technical.run_20210119_isala_cross_7 + Health.Antibiotic.3months + Technical.run_20201023_isala_cross_3 + Technical.run_20201211_is…	alpha	3043
mda.alpha	Nutrients.freq.vegetables	-0.017401	0.0177084	-0.98264	0.325863	0.325863	0.651726	~Nutrients.freq.vegetables + Technical.run_20201030_isala_cross_4 + Technical.run_20201016_isala_cross_2 + Technical.libsize + Technical.run_20201009_isala_cross_1 + Technical.run_20201204_isala_cross_8 + Sexual.Intercourse.24hours + Technical.run_20201120_isala_cross_6 + Technical.run_20210119_isala_cross_7 + Health.Antibiotic.3months + Technical.run_20201023_isala_cross_3 + Technical.run_202012…	alpha	3043
mda.alpha	Nutrients.24hours.probiotic.dairy	-0.232222	0.119217	-1.94789	0.0515208	0.0515208	0.225065	~Nutrients.24hours.probiotic.dairy + Technical.run_20201030_isala_cross_4 + Technical.run_20201016_isala_cross_2 + Technical.libsize + Technical.run_20201009_isala_cross_1 + Technical.run_20201204_isala_cross_8 + Sexual.Intercourse.24hours + Technical.run_20201120_isala_cross_6 + Technical.run_20210119_isala_cross_7 + Health.Antibiotic.3months + Technical.run_20201023_isala_cross_3 + Technical.ru…	alpha	3038	FALSE:2970, TRUE:68
mda.alpha	Nutrients.24hours.probiotic.yoghurt	0.0172453	0.0545586	0.316088	0.751958	0.751958	0.926567	~Nutrients.24hours.probiotic.yoghurt + Technical.run_20201030_isala_cross_4 + Technical.run_20201016_isala_cross_2 + Technical.libsize + Technical.run_20201009_isala_cross_1 + Technical.run_20201204_isala_cross_8 + Sexual.Intercourse.24hours + Technical.run_20201120_isala_cross_6 + Technical.run_20210119_isala_cross_7 + Health.Antibiotic.3months + Technical.run_20201023_isala_cross_3 + Technical.…	alpha	3038	FALSE:2677, TRUE:361
mda.alpha	Nutrients.24hours.probiotic.capsules	-0.199146	0.0999724	-1.99201	0.04646	0.04646	0.214232	~Nutrients.24hours.probiotic.capsules + Technical.run_20201030_isala_cross_4 + Technical.run_20201016_isala_cross_2 + Technical.libsize + Technical.run_20201009_isala_cross_1 + Technical.run_20201204_isala_cross_8 + Sexual.Intercourse.24hours + Technical.run_20201120_isala_cross_6 + Technical.run_20210119_isala_cross_7 + Health.Antibiotic.3months + Technical.run_20201023_isala_cross_3 + Technical…	alpha	3038	FALSE:2940, TRUE:98
mda.alpha	Nutrients.24hours.probiotic.none	0.0495712	0.0479309	1.03422	0.301115	0.301115	0.651726	~Nutrients.24hours.probiotic.none + Technical.run_20201030_isala_cross_4 + Technical.run_20201016_isala_cross_2 + Technical.libsize + Technical.run_20201009_isala_cross_1 + Technical.run_20201204_isala_cross_8 + Sexual.Intercourse.24hours + Technical.run_20201120_isala_cross_6 + Technical.run_20210119_isala_cross_7 + Health.Antibiotic.3months + Technical.run_20201023_isala_cross_3 + Technical.run…	alpha	3039	FALSE:491, TRUE:2548
mda.alpha	Nutrients.24hours.dairy	-0.0055403	0.0176436	-0.314013	0.753533	0.753533	0.926567	~Nutrients.24hours.dairy + Technical.run_20201030_isala_cross_4 + Technical.run_20201016_isala_cross_2 + Technical.libsize + Technical.run_20201009_isala_cross_1 + Technical.run_20201204_isala_cross_8 + Sexual.Intercourse.24hours + Technical.run_20201120_isala_cross_6 + Technical.run_20210119_isala_cross_7 + Health.Antibiotic.3months + Technical.run_20201023_isala_cross_3 + Technical.run_20201211…	alpha	3038
mda.alpha	Nutrients.24hours.fermentedfood	0.00974111	0.0176702	0.551274	0.581487	0.581487	0.85422	~Nutrients.24hours.fermentedfood + Technical.run_20201030_isala_cross_4 + Technical.run_20201016_isala_cross_2 + Technical.libsize + Technical.run_20201009_isala_cross_1 + Technical.run_20201204_isala_cross_8 + Sexual.Intercourse.24hours + Technical.run_20201120_isala_cross_6 + Technical.run_20210119_isala_cross_7 + Health.Antibiotic.3months + Technical.run_20201023_isala_cross_3 + Technical.run_…	alpha	3038
mda.alpha	Nutrients.24hours.alcohol	-0.00400314	0.017795	-0.224959	0.822026	0.822026	0.949677	~Nutrients.24hours.alcohol + Technical.run_20201030_isala_cross_4 + Technical.run_20201016_isala_cross_2 + Technical.libsize + Technical.run_20201009_isala_cross_1 + Technical.run_20201204_isala_cross_8 + Sexual.Intercourse.24hours + Technical.run_20201120_isala_cross_6 + Technical.run_20210119_isala_cross_7 + Health.Antibiotic.3months + Technical.run_20201023_isala_cross_3 + Technical.run_202012…	alpha	3038
mda.alpha	Nutrients.24hours.meat	0.0262761	0.0176334	1.49014	0.136292	0.136292	0.418323	~Nutrients.24hours.meat + Technical.run_20201030_isala_cross_4 + Technical.run_20201016_isala_cross_2 + Technical.libsize + Technical.run_20201009_isala_cross_1 + Technical.run_20201204_isala_cross_8 + Sexual.Intercourse.24hours + Technical.run_20201120_isala_cross_6 + Technical.run_20210119_isala_cross_7 + Health.Antibiotic.3months + Technical.run_20201023_isala_cross_3 + Technical.run_20201211_…	alpha	3038
mda.alpha	Nutrients.24hours.fish	-0.000760904	0.0176581	-0.0430909	0.965632	0.965632	0.983404	~Nutrients.24hours.fish + Technical.run_20201030_isala_cross_4 + Technical.run_20201016_isala_cross_2 + Technical.libsize + Technical.run_20201009_isala_cross_1 + Technical.run_20201204_isala_cross_8 + Sexual.Intercourse.24hours + Technical.run_20201120_isala_cross_6 + Technical.run_20210119_isala_cross_7 + Health.Antibiotic.3months + Technical.run_20201023_isala_cross_3 + Technical.run_20201211_…	alpha	3038
mda.alpha	Nutrients.24hours.coffee	-0.0169976	0.0183389	-0.926859	0.354074	0.354074	0.675589	~Nutrients.24hours.coffee + Technical.run_20201030_isala_cross_4 + Technical.run_20201016_isala_cross_2 + Technical.libsize + Technical.run_20201009_isala_cross_1 + Technical.run_20201204_isala_cross_8 + Sexual.Intercourse.24hours + Technical.run_20201120_isala_cross_6 + Technical.run_20210119_isala_cross_7 + Health.Antibiotic.3months + Technical.run_20201023_isala_cross_3 + Technical.run_2020121…	alpha	3038
mda.alpha	Nutrients.24hours.beverage.sugar	0.0254288	0.0178133	1.42751	0.153536	0.153536	0.43943	~Nutrients.24hours.beverage.sugar + Technical.run_20201030_isala_cross_4 + Technical.run_20201016_isala_cross_2 + Technical.libsize + Technical.run_20201009_isala_cross_1 + Technical.run_20201204_isala_cross_8 + Sexual.Intercourse.24hours + Technical.run_20201120_isala_cross_6 + Technical.run_20210119_isala_cross_7 + Health.Antibiotic.3months + Technical.run_20201023_isala_cross_3 + Technical.run…	alpha	3038
mda.alpha	Nutrients.24hours.beverage.light	0.0554207	0.0176625	3.13775	0.00171887	0.00171887	0.0203809	~Nutrients.24hours.beverage.light + Technical.run_20201030_isala_cross_4 + Technical.run_20201016_isala_cross_2 + Technical.libsize + Technical.run_20201009_isala_cross_1 + Technical.run_20201204_isala_cross_8 + Sexual.Intercourse.24hours + Technical.run_20201120_isala_cross_6 + Technical.run_20210119_isala_cross_7 + Health.Antibiotic.3months + Technical.run_20201023_isala_cross_3 + Technical.run…	alpha	3038
mda.alpha	Nutrients.24hours.fruitfiber	-0.00158509	0.0177683	-0.089209	0.928922	0.928922	0.963756	~Nutrients.24hours.fruitfiber + Technical.run_20201030_isala_cross_4 + Technical.run_20201016_isala_cross_2 + Technical.libsize + Technical.run_20201009_isala_cross_1 + Technical.run_20201204_isala_cross_8 + Sexual.Intercourse.24hours + Technical.run_20201120_isala_cross_6 + Technical.run_20210119_isala_cross_7 + Health.Antibiotic.3months + Technical.run_20201023_isala_cross_3 + Technical.run_202…	alpha	3038
mda.alpha	Nutrients.24hours.vegetablefiber	0.00884406	0.01768	0.500229	0.616951	0.616951	0.858166	~Nutrients.24hours.vegetablefiber + Technical.run_20201030_isala_cross_4 + Technical.run_20201016_isala_cross_2 + Technical.libsize + Technical.run_20201009_isala_cross_1 + Technical.run_20201204_isala_cross_8 + Sexual.Intercourse.24hours + Technical.run_20201120_isala_cross_6 + Technical.run_20210119_isala_cross_7 + Health.Antibiotic.3months + Technical.run_20201023_isala_cross_3 + Technical.run…	alpha	3038
mda.alpha	Nutrients.24hours.coldpasta	0.0270905	0.0176796	1.5323	0.125553	0.125553	0.400803	~Nutrients.24hours.coldpasta + Technical.run_20201030_isala_cross_4 + Technical.run_20201016_isala_cross_2 + Technical.libsize + Technical.run_20201009_isala_cross_1 + Technical.run_20201204_isala_cross_8 + Sexual.Intercourse.24hours + Technical.run_20201120_isala_cross_6 + Technical.run_20210119_isala_cross_7 + Health.Antibiotic.3months + Technical.run_20201023_isala_cross_3 + Technical.run_2020…	alpha	3034
mda.alpha	Nutrients.24hours.wholegrainbread	0.00421013	0.0176578	0.238429	0.811564	0.811564	0.949677	~Nutrients.24hours.wholegrainbread + Technical.run_20201030_isala_cross_4 + Technical.run_20201016_isala_cross_2 + Technical.libsize + Technical.run_20201009_isala_cross_1 + Technical.run_20201204_isala_cross_8 + Sexual.Intercourse.24hours + Technical.run_20201120_isala_cross_6 + Technical.run_20210119_isala_cross_7 + Health.Antibiotic.3months + Technical.run_20201023_isala_cross_3 + Technical.ru…	alpha	3034
mda.alpha	Nutrients.24hours.sourdough	0.00471507	0.0176671	0.266884	0.789576	0.789576	0.949677	~Nutrients.24hours.sourdough + Technical.run_20201030_isala_cross_4 + Technical.run_20201016_isala_cross_2 + Technical.libsize + Technical.run_20201009_isala_cross_1 + Technical.run_20201204_isala_cross_8 + Sexual.Intercourse.24hours + Technical.run_20201120_isala_cross_6 + Technical.run_20210119_isala_cross_7 + Health.Antibiotic.3months + Technical.run_20201023_isala_cross_3 + Technical.run_2020…	alpha	3034
mda.alpha	Nutrients.24hours.quinoa	0.00320403	0.0176817	0.181206	0.856218	0.856218	0.953771	~Nutrients.24hours.quinoa + Technical.run_20201030_isala_cross_4 + Technical.run_20201016_isala_cross_2 + Technical.libsize + Technical.run_20201009_isala_cross_1 + Technical.run_20201204_isala_cross_8 + Sexual.Intercourse.24hours + Technical.run_20201120_isala_cross_6 + Technical.run_20210119_isala_cross_7 + Health.Antibiotic.3months + Technical.run_20201023_isala_cross_3 + Technical.run_2020121…	alpha	3034
mda.alpha	Nutrients.24hours.seeds	-0.00225298	0.0177572	-0.126877	0.899046	0.899046	0.958564	~Nutrients.24hours.seeds + Technical.run_20201030_isala_cross_4 + Technical.run_20201016_isala_cross_2 + Technical.libsize + Technical.run_20201009_isala_cross_1 + Technical.run_20201204_isala_cross_8 + Sexual.Intercourse.24hours + Technical.run_20201120_isala_cross_6 + Technical.run_20210119_isala_cross_7 + Health.Antibiotic.3months + Technical.run_20201023_isala_cross_3 + Technical.run_20201211…	alpha	3034
mda.alpha	Nutrients.24hours.nuts	0.0143346	0.0177208	0.808912	0.418629	0.418629	0.716417	~Nutrients.24hours.nuts + Technical.run_20201030_isala_cross_4 + Technical.run_20201016_isala_cross_2 + Technical.libsize + Technical.run_20201009_isala_cross_1 + Technical.run_20201204_isala_cross_8 + Sexual.Intercourse.24hours + Technical.run_20201120_isala_cross_6 + Technical.run_20210119_isala_cross_7 + Health.Antibiotic.3months + Technical.run_20201023_isala_cross_3 + Technical.run_20201211_…	alpha	3034
mda.alpha	Nutrients.24hours.chocolate	-0.0182571	0.0176942	-1.03181	0.302242	0.302242	0.651726	~Nutrients.24hours.chocolate + Technical.run_20201030_isala_cross_4 + Technical.run_20201016_isala_cross_2 + Technical.libsize + Technical.run_20201009_isala_cross_1 + Technical.run_20201204_isala_cross_8 + Sexual.Intercourse.24hours + Technical.run_20201120_isala_cross_6 + Technical.run_20210119_isala_cross_7 + Health.Antibiotic.3months + Technical.run_20201023_isala_cross_3 + Technical.run_2020…	alpha	3034
mda.alpha	Nutrients.24hours.candy	-0.00272658	0.017669	-0.154314	0.877372	0.877372	0.955325	~Nutrients.24hours.candy + Technical.run_20201030_isala_cross_4 + Technical.run_20201016_isala_cross_2 + Technical.libsize + Technical.run_20201009_isala_cross_1 + Technical.run_20201204_isala_cross_8 + Sexual.Intercourse.24hours + Technical.run_20201120_isala_cross_6 + Technical.run_20210119_isala_cross_7 + Health.Antibiotic.3months + Technical.run_20201023_isala_cross_3 + Technical.run_20201211…	alpha	3034
mda.alpha	Nutrients.24hours.saltysnacks	0.0299142	0.0177341	1.68682	0.0917417	0.0917417	0.346116	~Nutrients.24hours.saltysnacks + Technical.run_20201030_isala_cross_4 + Technical.run_20201016_isala_cross_2 + Technical.libsize + Technical.run_20201009_isala_cross_1 + Technical.run_20201204_isala_cross_8 + Sexual.Intercourse.24hours + Technical.run_20201120_isala_cross_6 + Technical.run_20210119_isala_cross_7 + Health.Antibiotic.3months + Technical.run_20201023_isala_cross_3 + Technical.run_20…	alpha	3034
mda.alpha	Nutrients.24hours.probiotics	-0.0148871	0.0359173	-0.414482	0.678551	0.678551	0.879995	~Nutrients.24hours.probiotics + Technical.run_20201030_isala_cross_4 + Technical.run_20201016_isala_cross_2 + Technical.libsize + Technical.run_20201009_isala_cross_1 + Technical.run_20201204_isala_cross_8 + Sexual.Intercourse.24hours + Technical.run_20201120_isala_cross_6 + Technical.run_20210119_isala_cross_7 + Health.Antibiotic.3months + Technical.run_20201023_isala_cross_3 + Technical.run_202…	alpha	3032	FALSE:1350, TRUE:1682
mda.alpha	Nutrients.monthly.probiotic.dairy	0.00205336	0.0176569	0.116292	0.907429	0.907429	0.959447	~Nutrients.monthly.probiotic.dairy + Technical.run_20201030_isala_cross_4 + Technical.run_20201016_isala_cross_2 + Technical.libsize + Technical.run_20201009_isala_cross_1 + Technical.run_20201204_isala_cross_8 + Sexual.Intercourse.24hours + Technical.run_20201120_isala_cross_6 + Technical.run_20210119_isala_cross_7 + Health.Antibiotic.3months + Technical.run_20201023_isala_cross_3 + Technical.ru…	alpha	3043
mda.alpha	Nutrients.monthly.probiotic.yoghurt	-0.00888843	0.0176947	-0.502322	0.615478	0.615478	0.858166	~Nutrients.monthly.probiotic.yoghurt + Technical.run_20201030_isala_cross_4 + Technical.run_20201016_isala_cross_2 + Technical.libsize + Technical.run_20201009_isala_cross_1 + Technical.run_20201204_isala_cross_8 + Sexual.Intercourse.24hours + Technical.run_20201120_isala_cross_6 + Technical.run_20210119_isala_cross_7 + Health.Antibiotic.3months + Technical.run_20201023_isala_cross_3 + Technical.…	alpha	3043
mda.alpha	Nutrients.monthly.probiotic.capsules	0.00460685	0.0177502	0.259539	0.795237	0.795237	0.949677	~Nutrients.monthly.probiotic.capsules + Technical.run_20201030_isala_cross_4 + Technical.run_20201016_isala_cross_2 + Technical.libsize + Technical.run_20201009_isala_cross_1 + Technical.run_20201204_isala_cross_8 + Sexual.Intercourse.24hours + Technical.run_20201120_isala_cross_6 + Technical.run_20210119_isala_cross_7 + Health.Antibiotic.3months + Technical.run_20201023_isala_cross_3 + Technical…	alpha	3043
mda.alpha	Nutrients.monthly.dairy	-0.00864485	0.0177121	-0.488077	0.625531	0.625531	0.858166	~Nutrients.monthly.dairy + Technical.run_20201030_isala_cross_4 + Technical.run_20201016_isala_cross_2 + Technical.libsize + Technical.run_20201009_isala_cross_1 + Technical.run_20201204_isala_cross_8 + Sexual.Intercourse.24hours + Technical.run_20201120_isala_cross_6 + Technical.run_20210119_isala_cross_7 + Health.Antibiotic.3months + Technical.run_20201023_isala_cross_3 + Technical.run_20201211…	alpha	3043
mda.alpha	Nutrients.monthly.fermentedfood	0.00622265	0.017661	0.352338	0.72461	0.72461	0.911252	~Nutrients.monthly.fermentedfood + Technical.run_20201030_isala_cross_4 + Technical.run_20201016_isala_cross_2 + Technical.libsize + Technical.run_20201009_isala_cross_1 + Technical.run_20201204_isala_cross_8 + Sexual.Intercourse.24hours + Technical.run_20201120_isala_cross_6 + Technical.run_20210119_isala_cross_7 + Health.Antibiotic.3months + Technical.run_20201023_isala_cross_3 + Technical.run_…	alpha	3043
mda.alpha	Nutrients.monthly.alcohol	-0.00802988	0.0179198	-0.448101	0.654113	0.654113	0.866064	~Nutrients.monthly.alcohol + Technical.run_20201030_isala_cross_4 + Technical.run_20201016_isala_cross_2 + Technical.libsize + Technical.run_20201009_isala_cross_1 + Technical.run_20201204_isala_cross_8 + Sexual.Intercourse.24hours + Technical.run_20201120_isala_cross_6 + Technical.run_20210119_isala_cross_7 + Health.Antibiotic.3months + Technical.run_20201023_isala_cross_3 + Technical.run_202012…	alpha	3043
mda.alpha	Nutrients.monthly.meat	0.0156595	0.0176553	0.886959	0.375171	0.375171	0.684379	~Nutrients.monthly.meat + Technical.run_20201030_isala_cross_4 + Technical.run_20201016_isala_cross_2 + Technical.libsize + Technical.run_20201009_isala_cross_1 + Technical.run_20201204_isala_cross_8 + Sexual.Intercourse.24hours + Technical.run_20201120_isala_cross_6 + Technical.run_20210119_isala_cross_7 + Health.Antibiotic.3months + Technical.run_20201023_isala_cross_3 + Technical.run_20201211_…	alpha	3043
mda.alpha	Nutrients.monthly.animalproducts	0.016477	0.0176515	0.933462	0.350656	0.350656	0.675589	~Nutrients.monthly.animalproducts + Technical.run_20201030_isala_cross_4 + Technical.run_20201016_isala_cross_2 + Technical.libsize + Technical.run_20201009_isala_cross_1 + Technical.run_20201204_isala_cross_8 + Sexual.Intercourse.24hours + Technical.run_20201120_isala_cross_6 + Technical.run_20210119_isala_cross_7 + Health.Antibiotic.3months + Technical.run_20201023_isala_cross_3 + Technical.run…	alpha	3043
mda.alpha	Nutrients.monthly.fish	0.0275329	0.0177513	1.55104	0.120998	0.120998	0.400803	~Nutrients.monthly.fish + Technical.run_20201030_isala_cross_4 + Technical.run_20201016_isala_cross_2 + Technical.libsize + Technical.run_20201009_isala_cross_1 + Technical.run_20201204_isala_cross_8 + Sexual.Intercourse.24hours + Technical.run_20201120_isala_cross_6 + Technical.run_20210119_isala_cross_7 + Health.Antibiotic.3months + Technical.run_20201023_isala_cross_3 + Technical.run_20201211_…	alpha	3043
mda.alpha	Nutrients.monthly.beverage.sugar	0.0253718	0.0177515	1.42927	0.153029	0.153029	0.43943	~Nutrients.monthly.beverage.sugar + Technical.run_20201030_isala_cross_4 + Technical.run_20201016_isala_cross_2 + Technical.libsize + Technical.run_20201009_isala_cross_1 + Technical.run_20201204_isala_cross_8 + Sexual.Intercourse.24hours + Technical.run_20201120_isala_cross_6 + Technical.run_20210119_isala_cross_7 + Health.Antibiotic.3months + Technical.run_20201023_isala_cross_3 + Technical.run…	alpha	3043
mda.alpha	Nutrients.monthly.beverage.light	0.00778878	0.0176702	0.440785	0.6594	0.6594	0.866064	~Nutrients.monthly.beverage.light + Technical.run_20201030_isala_cross_4 + Technical.run_20201016_isala_cross_2 + Technical.libsize + Technical.run_20201009_isala_cross_1 + Technical.run_20201204_isala_cross_8 + Sexual.Intercourse.24hours + Technical.run_20201120_isala_cross_6 + Technical.run_20210119_isala_cross_7 + Health.Antibiotic.3months + Technical.run_20201023_isala_cross_3 + Technical.run…	alpha	3043
mda.alpha	Nutrients.monthly.fruit	0.00183016	0.0176964	0.10342	0.917636	0.917636	0.963756	~Nutrients.monthly.fruit + Technical.run_20201030_isala_cross_4 + Technical.run_20201016_isala_cross_2 + Technical.libsize + Technical.run_20201009_isala_cross_1 + Technical.run_20201204_isala_cross_8 + Sexual.Intercourse.24hours + Technical.run_20201120_isala_cross_6 + Technical.run_20210119_isala_cross_7 + Health.Antibiotic.3months + Technical.run_20201023_isala_cross_3 + Technical.run_20201211…	alpha	3043
mda.alpha	Nutrients.monthly.vegetables	-0.00836106	0.0177199	-0.471845	0.637072	0.637072	0.864366	~Nutrients.monthly.vegetables + Technical.run_20201030_isala_cross_4 + Technical.run_20201016_isala_cross_2 + Technical.libsize + Technical.run_20201009_isala_cross_1 + Technical.run_20201204_isala_cross_8 + Sexual.Intercourse.24hours + Technical.run_20201120_isala_cross_6 + Technical.run_20210119_isala_cross_7 + Health.Antibiotic.3months + Technical.run_20201023_isala_cross_3 + Technical.run_202…	alpha	3043
mda.alpha	Nutrients.monthly.probiotics	0.0325276	0.0177814	1.8293	0.0674527	0.0674527	0.287106	~Nutrients.monthly.probiotics + Technical.run_20201030_isala_cross_4 + Technical.run_20201016_isala_cross_2 + Technical.libsize + Technical.run_20201009_isala_cross_1 + Technical.run_20201204_isala_cross_8 + Sexual.Intercourse.24hours + Technical.run_20201120_isala_cross_6 + Technical.run_20210119_isala_cross_7 + Health.Antibiotic.3months + Technical.run_20201023_isala_cross_3 + Technical.run_202…	alpha	3043
mda.alpha	Vaginal.symptom.redness	-0.049144	0.0916448	-0.536245	0.591829	0.591829	0.857833	~Vaginal.symptom.redness + Technical.run_20201030_isala_cross_4 + Technical.run_20201016_isala_cross_2 + Technical.libsize + Technical.run_20201009_isala_cross_1 + Technical.run_20201204_isala_cross_8 + Sexual.Intercourse.24hours + Technical.run_20201120_isala_cross_6 + Technical.run_20210119_isala_cross_7 + Health.Antibiotic.3months + Technical.run_20201023_isala_cross_3 + Technical.run_20201211…	alpha	3043	FALSE:2925, TRUE:118
mda.alpha	Vaginal.symptom.swelling	0.0432351	0.117998	0.366405	0.714089	0.714089	0.911252	~Vaginal.symptom.swelling + Technical.run_20201030_isala_cross_4 + Technical.run_20201016_isala_cross_2 + Technical.libsize + Technical.run_20201009_isala_cross_1 + Technical.run_20201204_isala_cross_8 + Sexual.Intercourse.24hours + Technical.run_20201120_isala_cross_6 + Technical.run_20210119_isala_cross_7 + Health.Antibiotic.3months + Technical.run_20201023_isala_cross_3 + Technical.run_2020121…	alpha	3043	FALSE:2973, TRUE:70
mda.alpha	Vaginal.symptom.pain	0.099544	0.111873	0.889793	0.373648	0.373648	0.684379	~Vaginal.symptom.pain + Technical.run_20201030_isala_cross_4 + Technical.run_20201016_isala_cross_2 + Technical.libsize + Technical.run_20201009_isala_cross_1 + Technical.run_20201204_isala_cross_8 + Sexual.Intercourse.24hours + Technical.run_20201120_isala_cross_6 + Technical.run_20210119_isala_cross_7 + Health.Antibiotic.3months + Technical.run_20201023_isala_cross_3 + Technical.run_20201211_is…	alpha	3043	FALSE:2965, TRUE:78
mda.alpha	Vaginal.symptom.itch	-0.0207022	0.0518531	-0.399247	0.689739	0.689739	0.887572	~Vaginal.symptom.itch + Technical.run_20201030_isala_cross_4 + Technical.run_20201016_isala_cross_2 + Technical.libsize + Technical.run_20201009_isala_cross_1 + Technical.run_20201204_isala_cross_8 + Sexual.Intercourse.24hours + Technical.run_20201120_isala_cross_6 + Technical.run_20210119_isala_cross_7 + Health.Antibiotic.3months + Technical.run_20201023_isala_cross_3 + Technical.run_20201211_is…	alpha	3043	FALSE:2632, TRUE:411
mda.alpha	Vaginal.symptom.burning	-0.0478194	0.0758309	-0.630605	0.528346	0.528346	0.797323	~Vaginal.symptom.burning + Technical.run_20201030_isala_cross_4 + Technical.run_20201016_isala_cross_2 + Technical.libsize + Technical.run_20201009_isala_cross_1 + Technical.run_20201204_isala_cross_8 + Sexual.Intercourse.24hours + Technical.run_20201120_isala_cross_6 + Technical.run_20210119_isala_cross_7 + Health.Antibiotic.3months + Technical.run_20201023_isala_cross_3 + Technical.run_20201211…	alpha	3043	FALSE:2867, TRUE:176
mda.alpha	Vaginal.discharge	0.189663	0.0676425	2.8039	0.00508106	0.00508106	0.0468587	~Vaginal.discharge + Technical.run_20201030_isala_cross_4 + Technical.run_20201016_isala_cross_2 + Technical.libsize + Technical.run_20201009_isala_cross_1 + Technical.run_20201204_isala_cross_8 + Sexual.Intercourse.24hours + Technical.run_20201120_isala_cross_6 + Technical.run_20210119_isala_cross_7 + Health.Antibiotic.3months + Technical.run_20201023_isala_cross_3 + Technical.run_20201211_isala…	alpha	3043	FALSE:2819, TRUE:224
mda.alpha	Vaginal.symptom.change	0.267103	0.0826091	3.23334	0.00123664	0.00123664	0.0171069	~Vaginal.symptom.change + Technical.run_20201030_isala_cross_4 + Technical.run_20201016_isala_cross_2 + Technical.libsize + Technical.run_20201009_isala_cross_1 + Technical.run_20201204_isala_cross_8 + Sexual.Intercourse.24hours + Technical.run_20201120_isala_cross_6 + Technical.run_20210119_isala_cross_7 + Health.Antibiotic.3months + Technical.run_20201023_isala_cross_3 + Technical.run_20201211_…	alpha	3043	FALSE:2897, TRUE:146
mda.alpha	Vaginal.symptom.painsex	-0.0100683	0.0744882	-0.135166	0.89249	0.89249	0.958564	~Vaginal.symptom.painsex + Technical.run_20201030_isala_cross_4 + Technical.run_20201016_isala_cross_2 + Technical.libsize + Technical.run_20201009_isala_cross_1 + Technical.run_20201204_isala_cross_8 + Sexual.Intercourse.24hours + Technical.run_20201120_isala_cross_6 + Technical.run_20210119_isala_cross_7 + Health.Antibiotic.3months + Technical.run_20201023_isala_cross_3 + Technical.run_20201211…	alpha	3043	FALSE:2858, TRUE:185
mda.alpha	Vaginal.symptom.urinaryinfection	-0.0252291	0.143205	-0.176175	0.860168	0.860168	0.953771	~Vaginal.symptom.urinaryinfection + Technical.run_20201030_isala_cross_4 + Technical.run_20201016_isala_cross_2 + Technical.libsize + Technical.run_20201009_isala_cross_1 + Technical.run_20201204_isala_cross_8 + Sexual.Intercourse.24hours + Technical.run_20201120_isala_cross_6 + Technical.run_20210119_isala_cross_7 + Health.Antibiotic.3months + Technical.run_20201023_isala_cross_3 + Technical.run…	alpha	3043	FALSE:2996, TRUE:47
mda.alpha	Vaginal.symptom.other	0.0807951	0.0955308	0.84575	0.397759	0.397759	0.704908	~Vaginal.symptom.other + Technical.run_20201030_isala_cross_4 + Technical.run_20201016_isala_cross_2 + Technical.libsize + Technical.run_20201009_isala_cross_1 + Technical.run_20201204_isala_cross_8 + Sexual.Intercourse.24hours + Technical.run_20201120_isala_cross_6 + Technical.run_20210119_isala_cross_7 + Health.Antibiotic.3months + Technical.run_20201023_isala_cross_3 + Technical.run_20201211_i…	alpha	3043	FALSE:2935, TRUE:108
mda.alpha	Health.smoking	0.249255	0.0686635	3.6301	0.000288002	0.000288002	0.00682977	~Health.smoking + Technical.run_20201030_isala_cross_4 + Technical.run_20201016_isala_cross_2 + Technical.libsize + Technical.run_20201009_isala_cross_1 + Technical.run_20201204_isala_cross_8 + Sexual.Intercourse.24hours + Technical.run_20201120_isala_cross_6 + Technical.run_20210119_isala_cross_7 + Health.Antibiotic.3months + Technical.run_20201023_isala_cross_3 + Technical.run_20201211_isala_cr…	alpha	3043	FALSE:2827, TRUE:216
mda.alpha	Health.druguser	0.101154	0.0634092	1.59526	0.110758	0.110758	0.391187	~Health.druguser + Technical.run_20201030_isala_cross_4 + Technical.run_20201016_isala_cross_2 + Technical.libsize + Technical.run_20201009_isala_cross_1 + Technical.run_20201204_isala_cross_8 + Sexual.Intercourse.24hours + Technical.run_20201120_isala_cross_6 + Technical.run_20210119_isala_cross_7 + Health.Antibiotic.3months + Technical.run_20201023_isala_cross_3 + Technical.run_20201211_isala_c…	alpha	3043	FALSE:2780, TRUE:263
mda.alpha	Reproductive.pregnancy.attempted	-0.0323954	0.0425541	-0.761275	0.446552	0.446552	0.734706	~Reproductive.pregnancy.attempted + Technical.run_20201030_isala_cross_4 + Technical.run_20201016_isala_cross_2 + Technical.libsize + Technical.run_20201009_isala_cross_1 + Technical.run_20201204_isala_cross_8 + Sexual.Intercourse.24hours + Technical.run_20201120_isala_cross_6 + Technical.run_20210119_isala_cross_7 + Health.Antibiotic.3months + Technical.run_20201023_isala_cross_3 + Technical.run…	alpha	3043	FALSE:1932, TRUE:1111
mda.alpha	Reproductive.breastfeeding	0.208755	0.120038	1.73908	0.0821228	0.0821228	0.329517	~Reproductive.breastfeeding + Technical.run_20201030_isala_cross_4 + Technical.run_20201016_isala_cross_2 + Technical.libsize + Technical.run_20201009_isala_cross_1 + Technical.run_20201204_isala_cross_8 + Sexual.Intercourse.24hours + Technical.run_20201120_isala_cross_6 + Technical.run_20210119_isala_cross_7 + Health.Antibiotic.3months + Technical.run_20201023_isala_cross_3 + Technical.run_20201…	alpha	3030	FALSE:2962, TRUE:68
mda.alpha	Reproductive.perimenopause	0.351323	0.100371	3.50023	0.000471573	0.000471573	0.0086979	~Reproductive.perimenopause + Technical.run_20201030_isala_cross_4 + Technical.run_20201016_isala_cross_2 + Technical.libsize + Technical.run_20201009_isala_cross_1 + Technical.run_20201204_isala_cross_8 + Sexual.Intercourse.24hours + Technical.run_20201120_isala_cross_6 + Technical.run_20210119_isala_cross_7 + Health.Antibiotic.3months + Technical.run_20201023_isala_cross_3 + Technical.run_20201…	alpha	3043	FALSE:2884, TRUE:159
mda.alpha	Vaginal.estrogen.highendogenous	0.0306743	0.0526024	0.583135	0.559846	0.559846	0.829772	~Vaginal.estrogen.highendogenous + Technical.run_20201030_isala_cross_4 + Technical.run_20201016_isala_cross_2 + Technical.libsize + Technical.run_20201009_isala_cross_1 + Technical.run_20201204_isala_cross_8 + Sexual.Intercourse.24hours + Technical.run_20201120_isala_cross_6 + Technical.run_20210119_isala_cross_7 + Health.Antibiotic.3months + Technical.run_20201023_isala_cross_3 + Technical.run_…	alpha	3043	FALSE:2648, TRUE:395
mda.alpha	Vaginal.estrogen.highexogenous	-0.124912	0.0501902	-2.48878	0.0128717	0.0128717	0.0929681	~Vaginal.estrogen.highexogenous + Technical.run_20201030_isala_cross_4 + Technical.run_20201016_isala_cross_2 + Technical.libsize + Technical.run_20201009_isala_cross_1 + Technical.run_20201204_isala_cross_8 + Sexual.Intercourse.24hours + Technical.run_20201120_isala_cross_6 + Technical.run_20210119_isala_cross_7 + Health.Antibiotic.3months + Technical.run_20201023_isala_cross_3 + Technical.run_2…	alpha	3043	FALSE:2603, TRUE:440
mda.alpha	Vaginal.progestogen.highendogenous	-0.0374231	0.0373671	-1.0015	0.316666	0.316666	0.651726	~Vaginal.progestogen.highendogenous + Technical.run_20201030_isala_cross_4 + Technical.run_20201016_isala_cross_2 + Technical.libsize + Technical.run_20201009_isala_cross_1 + Technical.run_20201204_isala_cross_8 + Sexual.Intercourse.24hours + Technical.run_20201120_isala_cross_6 + Technical.run_20210119_isala_cross_7 + Health.Antibiotic.3months + Technical.run_20201023_isala_cross_3 + Technical.r…	alpha	3043	FALSE:1031, TRUE:2012
mda.alpha	Vaginal.progestogen.highexogenous	-0.0374231	0.0373671	-1.0015	0.316666	0.316666	0.651726	~Vaginal.progestogen.highexogenous + Technical.run_20201030_isala_cross_4 + Technical.run_20201016_isala_cross_2 + Technical.libsize + Technical.run_20201009_isala_cross_1 + Technical.run_20201204_isala_cross_8 + Sexual.Intercourse.24hours + Technical.run_20201120_isala_cross_6 + Technical.run_20210119_isala_cross_7 + Health.Antibiotic.3months + Technical.run_20201023_isala_cross_3 + Technical.ru…	alpha	3043	FALSE:1031, TRUE:2012
mda.alpha	Health.mental.increasedstress	0.0403957	0.0177557	2.27508	0.0229707	0.0229707	0.131487	~Health.mental.increasedstress + Technical.run_20201030_isala_cross_4 + Technical.run_20201016_isala_cross_2 + Technical.libsize + Technical.run_20201009_isala_cross_1 + Technical.run_20201204_isala_cross_8 + Sexual.Intercourse.24hours + Technical.run_20201120_isala_cross_6 + Technical.run_20210119_isala_cross_7 + Health.Antibiotic.3months + Technical.run_20201023_isala_cross_3 + Technical.run_20…	alpha	3043
mda.alpha	Environment.naturecontact	-0.0161677	0.0370494	-0.436382	0.662591	0.662591	0.866064	~Environment.naturecontact + Technical.run_20201030_isala_cross_4 + Technical.run_20201016_isala_cross_2 + Technical.libsize + Technical.run_20201009_isala_cross_1 + Technical.run_20201204_isala_cross_8 + Sexual.Intercourse.24hours + Technical.run_20201120_isala_cross_6 + Technical.run_20210119_isala_cross_7 + Health.Antibiotic.3months + Technical.run_20201023_isala_cross_3 + Technical.run_202012…	alpha	3043	FALSE:1096, TRUE:1947
mda.alpha	Hygiene.douching	0.015281	0.0877991	0.174045	0.861842	0.861842	0.953771	~Hygiene.douching + Technical.run_20201030_isala_cross_4 + Technical.run_20201016_isala_cross_2 + Technical.libsize + Technical.run_20201009_isala_cross_1 + Technical.run_20201204_isala_cross_8 + Sexual.Intercourse.24hours + Technical.run_20201120_isala_cross_6 + Technical.run_20210119_isala_cross_7 + Health.Antibiotic.3months + Technical.run_20201023_isala_cross_3 + Technical.run_20201211_isala_…	alpha	3043	FALSE:2914, TRUE:129
mda.alpha	Hygiene.shaving	-0.0664537	0.0448584	-1.48141	0.138601	0.138601	0.418323	~Hygiene.shaving + Technical.run_20201030_isala_cross_4 + Technical.run_20201016_isala_cross_2 + Technical.libsize + Technical.run_20201009_isala_cross_1 + Technical.run_20201204_isala_cross_8 + Sexual.Intercourse.24hours + Technical.run_20201120_isala_cross_6 + Technical.run_20210119_isala_cross_7 + Health.Antibiotic.3months + Technical.run_20201023_isala_cross_3 + Technical.run_20201211_isala_c…	alpha	3043	FALSE:619, TRUE:2424
mda.alpha	Environment.born.inbelgium	-0.202188	0.0779089	-2.59519	0.00949948	0.00949948	0.0788457	~Environment.born.inbelgium + Technical.run_20201030_isala_cross_4 + Technical.run_20201016_isala_cross_2 + Technical.libsize + Technical.run_20201009_isala_cross_1 + Technical.run_20201204_isala_cross_8 + Sexual.Intercourse.24hours + Technical.run_20201120_isala_cross_6 + Technical.run_20210119_isala_cross_7 + Health.Antibiotic.3months + Technical.run_20201023_isala_cross_3 + Technical.run_20201…	alpha	3043	FALSE:165, TRUE:2878
mda.alpha	Health.Antibiotic.3months	-0.11984	0.0435507	-2.75174	0.00596327	0.00596327	0.0521002	~Health.Antibiotic.3months + Technical.run_20201030_isala_cross_4 + Technical.run_20201016_isala_cross_2 + Technical.libsize + Technical.run_20201009_isala_cross_1 + Technical.run_20201204_isala_cross_8 + Sexual.Intercourse.24hours + Technical.run_20201120_isala_cross_6 + Technical.run_20210119_isala_cross_7 + Technical.run_20201023_isala_cross_3 + Technical.run_20201211_isala_cross_9 + General.A…	alpha	3043	FALSE:2412, TRUE:631
mda.alpha	Health.Antibiotic.ever	-0.0214346	0.0942675	-0.227381	0.820144	0.820144	0.949677	~Health.Antibiotic.ever + Technical.run_20201030_isala_cross_4 + Technical.run_20201016_isala_cross_2 + Technical.libsize + Technical.run_20201009_isala_cross_1 + Technical.run_20201204_isala_cross_8 + Sexual.Intercourse.24hours + Technical.run_20201120_isala_cross_6 + Technical.run_20210119_isala_cross_7 + Health.Antibiotic.3months + Technical.run_20201023_isala_cross_3 + Technical.run_20201211_…	alpha	2822	FALSE:111, TRUE:2711
mda.alpha	Vaginal.Intercourse.duringperiod	0.0779075	0.0449776	1.73214	0.0833718	0.0833718	0.329517	~Vaginal.Intercourse.duringperiod + Technical.run_20201030_isala_cross_4 + Technical.run_20201016_isala_cross_2 + Technical.libsize + Technical.run_20201009_isala_cross_1 + Technical.run_20201204_isala_cross_8 + Sexual.Intercourse.24hours + Technical.run_20201120_isala_cross_6 + Technical.run_20210119_isala_cross_7 + Health.Antibiotic.3months + Technical.run_20201023_isala_cross_3 + Technical.run…	alpha	2510	FALSE:1898, TRUE:612
mda.alpha	Health.medication.newrecent	-0.0504119	0.0494417	-1.01962	0.307989	0.307989	0.651726	~Health.medication.newrecent + Technical.run_20201030_isala_cross_4 + Technical.run_20201016_isala_cross_2 + Technical.libsize + Technical.run_20201009_isala_cross_1 + Technical.run_20201204_isala_cross_8 + Sexual.Intercourse.24hours + Technical.run_20201120_isala_cross_6 + Technical.run_20210119_isala_cross_7 + Health.Antibiotic.3months + Technical.run_20201023_isala_cross_3 + Technical.run_2020…	alpha	3031	FALSE:2573, TRUE:458
mda.alpha	Hygiene.24h.bath	0.052449	0.0671844	0.780673	0.435056	0.435056	0.734706	~Hygiene.24h.bath + Technical.run_20201030_isala_cross_4 + Technical.run_20201016_isala_cross_2 + Technical.libsize + Technical.run_20201009_isala_cross_1 + Technical.run_20201204_isala_cross_8 + Sexual.Intercourse.24hours + Technical.run_20201120_isala_cross_6 + Technical.run_20210119_isala_cross_7 + Health.Antibiotic.3months + Technical.run_20201023_isala_cross_3 + Technical.run_20201211_isala_…	alpha	3043	FALSE:2815, TRUE:228
mda.alpha	Hygiene.24h.shower	0.00199418	0.0399311	0.0499405	0.960173	0.960173	0.983404	~Hygiene.24h.shower + Technical.run_20201030_isala_cross_4 + Technical.run_20201016_isala_cross_2 + Technical.libsize + Technical.run_20201009_isala_cross_1 + Technical.run_20201204_isala_cross_8 + Sexual.Intercourse.24hours + Technical.run_20201120_isala_cross_6 + Technical.run_20210119_isala_cross_7 + Health.Antibiotic.3months + Technical.run_20201023_isala_cross_3 + Technical.run_20201211_isal…	alpha	3043	FALSE:2209, TRUE:834
mda.alpha	Hygiene.24h.underwearsleep	0.052088	0.0438031	1.18914	0.234478	0.234478	0.558679	~Hygiene.24h.underwearsleep + Technical.run_20201030_isala_cross_4 + Technical.run_20201016_isala_cross_2 + Technical.libsize + Technical.run_20201009_isala_cross_1 + Technical.run_20201204_isala_cross_8 + Sexual.Intercourse.24hours + Technical.run_20201120_isala_cross_6 + Technical.run_20210119_isala_cross_7 + Health.Antibiotic.3months + Technical.run_20201023_isala_cross_3 + Technical.run_20201…	alpha	3043	FALSE:2409, TRUE:634
mda.alpha	Hygiene.24h.wetwipe	0.103455	0.0824504	1.25475	0.209666	0.209666	0.552453	~Hygiene.24h.wetwipe + Technical.run_20201030_isala_cross_4 + Technical.run_20201016_isala_cross_2 + Technical.libsize + Technical.run_20201009_isala_cross_1 + Technical.run_20201204_isala_cross_8 + Sexual.Intercourse.24hours + Technical.run_20201120_isala_cross_6 + Technical.run_20210119_isala_cross_7 + Health.Antibiotic.3months + Technical.run_20201023_isala_cross_3 + Technical.run_20201211_isa…	alpha	3043	FALSE:2896, TRUE:147
mda.alpha	Hygiene.24h.onlywashedvagina	-0.153424	0.112721	-1.3611	0.173582	0.173582	0.472532	~Hygiene.24h.onlywashedvagina + Technical.run_20201030_isala_cross_4 + Technical.run_20201016_isala_cross_2 + Technical.libsize + Technical.run_20201009_isala_cross_1 + Technical.run_20201204_isala_cross_8 + Sexual.Intercourse.24hours + Technical.run_20201120_isala_cross_6 + Technical.run_20210119_isala_cross_7 + Health.Antibiotic.3months + Technical.run_20201023_isala_cross_3 + Technical.run_202…	alpha	3043	FALSE:2966, TRUE:77
mda.alpha	Reproductive.pregnancy.preterm	-0.0650782	0.0964523	-0.674719	0.499906	0.499906	0.797323	~Reproductive.pregnancy.preterm + Technical.run_20201030_isala_cross_4 + Technical.run_20201016_isala_cross_2 + Technical.libsize + Technical.run_20201009_isala_cross_1 + Technical.run_20201204_isala_cross_8 + Sexual.Intercourse.24hours + Technical.run_20201120_isala_cross_6 + Technical.run_20210119_isala_cross_7 + Health.Antibiotic.3months + Technical.run_20201023_isala_cross_3 + Technical.run_2…	alpha	3043	FALSE:2935, TRUE:108
mda.alpha	Reproductive.pregnancy.miscarriage	0.0143647	0.0580418	0.247489	0.804546	0.804546	0.949677	~Reproductive.pregnancy.miscarriage + Technical.run_20201030_isala_cross_4 + Technical.run_20201016_isala_cross_2 + Technical.libsize + Technical.run_20201009_isala_cross_1 + Technical.run_20201204_isala_cross_8 + Sexual.Intercourse.24hours + Technical.run_20201120_isala_cross_6 + Technical.run_20210119_isala_cross_7 + Health.Antibiotic.3months + Technical.run_20201023_isala_cross_3 + Technical.r…	alpha	3043	FALSE:2707, TRUE:336
mda.alpha	Reproductive.pregnancy.abortion	0.153983	0.0926875	1.66132	0.0967532	0.0967532	0.349153	~Reproductive.pregnancy.abortion + Technical.run_20201030_isala_cross_4 + Technical.run_20201016_isala_cross_2 + Technical.libsize + Technical.run_20201009_isala_cross_1 + Technical.run_20201204_isala_cross_8 + Sexual.Intercourse.24hours + Technical.run_20201120_isala_cross_6 + Technical.run_20210119_isala_cross_7 + Health.Antibiotic.3months + Technical.run_20201023_isala_cross_3 + Technical.run_…	alpha	3043	FALSE:2927, TRUE:116
mda.alpha	Vaginal.phase.luteal	-0.213713	0.0616283	-3.46777	0.000546784	0.000546784	0.00907661	~Vaginal.phase.luteal + Technical.run_20201030_isala_cross_4 + Technical.run_20201016_isala_cross_2 + Technical.libsize + Technical.run_20201009_isala_cross_1 + Technical.run_20201204_isala_cross_8 + Sexual.Intercourse.24hours + Technical.run_20201120_isala_cross_6 + Technical.run_20210119_isala_cross_7 + Health.Antibiotic.3months + Technical.run_20201023_isala_cross_3 + Technical.run_20201211_is…	alpha	1031	FALSE:591, TRUE:440
mda.alpha	Vaginal.phase.ovulation	-0.00162255	0.0628065	-0.025834	0.979395	0.979395	0.991339	~Vaginal.phase.ovulation + Technical.run_20201030_isala_cross_4 + Technical.run_20201016_isala_cross_2 + Technical.libsize + Technical.run_20201009_isala_cross_1 + Technical.run_20201204_isala_cross_8 + Sexual.Intercourse.24hours + Technical.run_20201120_isala_cross_6 + Technical.run_20210119_isala_cross_7 + Health.Antibiotic.3months + Technical.run_20201023_isala_cross_3 + Technical.run_20201211…	alpha	1031	FALSE:636, TRUE:395
mda.alpha	Vaginal.phase.follicular	0.341756	0.0773654	4.41742	1.10594e-05	1.10594e-05	0.000458966	~Vaginal.phase.follicular + Technical.run_20201030_isala_cross_4 + Technical.run_20201016_isala_cross_2 + Technical.libsize + Technical.run_20201009_isala_cross_1 + Technical.run_20201204_isala_cross_8 + Sexual.Intercourse.24hours + Technical.run_20201120_isala_cross_6 + Technical.run_20210119_isala_cross_7 + Health.Antibiotic.3months + Technical.run_20201023_isala_cross_3 + Technical.run_2020121…	alpha	1031	FALSE:835, TRUE:196
mda.alpha	Sexual.partner.man	-0.125794	0.12769	-0.985151	0.324651	0.324651	0.651726	~Sexual.partner.man + Technical.run_20201030_isala_cross_4 + Technical.run_20201016_isala_cross_2 + Technical.libsize + Technical.run_20201009_isala_cross_1 + Technical.run_20201204_isala_cross_8 + Sexual.Intercourse.24hours + Technical.run_20201120_isala_cross_6 + Technical.run_20210119_isala_cross_7 + Health.Antibiotic.3months + Technical.run_20201023_isala_cross_3 + Technical.run_20201211_isal…	alpha	2375	FALSE:58, TRUE:2317
mda.alpha	Sexual.partner.woman	0.125794	0.12769	0.985151	0.324651	0.324651	0.651726	~Sexual.partner.woman + Technical.run_20201030_isala_cross_4 + Technical.run_20201016_isala_cross_2 + Technical.libsize + Technical.run_20201009_isala_cross_1 + Technical.run_20201204_isala_cross_8 + Sexual.Intercourse.24hours + Technical.run_20201120_isala_cross_6 + Technical.run_20210119_isala_cross_7 + Health.Antibiotic.3months + Technical.run_20201023_isala_cross_3 + Technical.run_20201211_is…	alpha	2375	FALSE:2317, TRUE:58
mda.alpha	Vaginal.Contraceptive.hormonal	-0.0594359	0.0383099	-1.55145	0.120898	0.120898	0.400803	~Vaginal.Contraceptive.hormonal + Technical.run_20201030_isala_cross_4 + Technical.run_20201016_isala_cross_2 + Technical.libsize + Technical.run_20201009_isala_cross_1 + Technical.run_20201204_isala_cross_8 + Sexual.Intercourse.24hours + Technical.run_20201120_isala_cross_6 + Technical.run_20210119_isala_cross_7 + Health.Antibiotic.3months + Technical.run_20201023_isala_cross_3 + Technical.run_2…	alpha	3043	FALSE:1158, TRUE:1885
mda.alpha	Vaginal.symptom.n	0.0242656	0.0178304	1.36092	0.173641	0.173641	0.472532	~Vaginal.symptom.n + Technical.run_20201030_isala_cross_4 + Technical.run_20201016_isala_cross_2 + Technical.libsize + Technical.run_20201009_isala_cross_1 + Technical.run_20201204_isala_cross_8 + Sexual.Intercourse.24hours + Technical.run_20201120_isala_cross_6 + Technical.run_20210119_isala_cross_7 + Health.Antibiotic.3months + Technical.run_20201023_isala_cross_3 + Technical.run_20201211_isala…	alpha	3043
mda.alpha	Vaginal.symptom.has	0.0395996	0.0387143	1.02287	0.306452	0.306452	0.651726	~Vaginal.symptom.has + Technical.run_20201030_isala_cross_4 + Technical.run_20201016_isala_cross_2 + Technical.libsize + Technical.run_20201009_isala_cross_1 + Technical.run_20201204_isala_cross_8 + Sexual.Intercourse.24hours + Technical.run_20201120_isala_cross_6 + Technical.run_20210119_isala_cross_7 + Health.Antibiotic.3months + Technical.run_20201023_isala_cross_3 + Technical.run_20201211_isa…	alpha	3043	FALSE:2120, TRUE:923
mda.alpha	Health.mental.nervous	0.0644399	0.0418849	1.5385	0.12403	0.12403	0.400803	~Health.mental.nervous + Technical.run_20201030_isala_cross_4 + Technical.run_20201016_isala_cross_2 + Technical.libsize + Technical.run_20201009_isala_cross_1 + Technical.run_20201204_isala_cross_8 + Sexual.Intercourse.24hours + Technical.run_20201120_isala_cross_6 + Technical.run_20210119_isala_cross_7 + Health.Antibiotic.3months + Technical.run_20201023_isala_cross_3 + Technical.run_20201211_i…	alpha	3043	FALSE:2323, TRUE:720
mda.alpha	Health.mental.nocheerup	0.0932463	0.0786011	1.18632	0.235588	0.235588	0.558679	~Health.mental.nocheerup + Technical.run_20201030_isala_cross_4 + Technical.run_20201016_isala_cross_2 + Technical.libsize + Technical.run_20201009_isala_cross_1 + Technical.run_20201204_isala_cross_8 + Sexual.Intercourse.24hours + Technical.run_20201120_isala_cross_6 + Technical.run_20210119_isala_cross_7 + Health.Antibiotic.3months + Technical.run_20201023_isala_cross_3 + Technical.run_20201211…	alpha	3043	FALSE:2879, TRUE:164
mda.alpha	Health.mental.calm	-0.0136183	0.0381677	-0.356801	0.721266	0.721266	0.911252	~Health.mental.calm + Technical.run_20201030_isala_cross_4 + Technical.run_20201016_isala_cross_2 + Technical.libsize + Technical.run_20201009_isala_cross_1 + Technical.run_20201204_isala_cross_8 + Sexual.Intercourse.24hours + Technical.run_20201120_isala_cross_6 + Technical.run_20210119_isala_cross_7 + Health.Antibiotic.3months + Technical.run_20201023_isala_cross_3 + Technical.run_20201211_isal…	alpha	3043	FALSE:963, TRUE:2080
mda.alpha	Health.mental.sad	0.066582	0.0554203	1.2014	0.22969	0.22969	0.558679	~Health.mental.sad + Technical.run_20201030_isala_cross_4 + Technical.run_20201016_isala_cross_2 + Technical.libsize + Technical.run_20201009_isala_cross_1 + Technical.run_20201204_isala_cross_8 + Sexual.Intercourse.24hours + Technical.run_20201120_isala_cross_6 + Technical.run_20210119_isala_cross_7 + Health.Antibiotic.3months + Technical.run_20201023_isala_cross_3 + Technical.run_20201211_isala…	alpha	3043	FALSE:2687, TRUE:356
mda.alpha	Health.mental.happy	0.00654114	0.0435104	0.150335	0.88051	0.88051	0.955325	~Health.mental.happy + Technical.run_20201030_isala_cross_4 + Technical.run_20201016_isala_cross_2 + Technical.libsize + Technical.run_20201009_isala_cross_1 + Technical.run_20201204_isala_cross_8 + Sexual.Intercourse.24hours + Technical.run_20201120_isala_cross_6 + Technical.run_20210119_isala_cross_7 + Health.Antibiotic.3months + Technical.run_20201023_isala_cross_3 + Technical.run_20201211_isa…	alpha	3043	FALSE:639, TRUE:2404
mda.alpha	Health.mental.stressed	-0.00467684	0.0375238	-0.124637	0.900819	0.900819	0.958564	~Health.mental.stressed + Technical.run_20201030_isala_cross_4 + Technical.run_20201016_isala_cross_2 + Technical.libsize + Technical.run_20201009_isala_cross_1 + Technical.run_20201204_isala_cross_8 + Sexual.Intercourse.24hours + Technical.run_20201120_isala_cross_6 + Technical.run_20210119_isala_cross_7 + Health.Antibiotic.3months + Technical.run_20201023_isala_cross_3 + Technical.run_20201211_…	alpha	3043	FALSE:1970, TRUE:1073
mda.alpha	Sexual.Intercourse.frequency	0.0166109	0.0197155	0.842531	0.39957	0.39957	0.704908	~Sexual.Intercourse.frequency + Technical.run_20201030_isala_cross_4 + Technical.run_20201016_isala_cross_2 + Technical.libsize + Technical.run_20201009_isala_cross_1 + Technical.run_20201204_isala_cross_8 + Sexual.Intercourse.24hours + Technical.run_20201120_isala_cross_6 + Technical.run_20210119_isala_cross_7 + Health.Antibiotic.3months + Technical.run_20201023_isala_cross_3 + Technical.run_202…	alpha	2560
mda.alpha	Environment.general.nonbelgianidentity	0.00978041	0.0593437	0.16481	0.869105	0.869105	0.955325	~Environment.general.nonbelgianidentity + Technical.run_20201030_isala_cross_4 + Technical.run_20201016_isala_cross_2 + Technical.libsize + Technical.run_20201009_isala_cross_1 + Technical.run_20201204_isala_cross_8 + Sexual.Intercourse.24hours + Technical.run_20201120_isala_cross_6 + Technical.run_20210119_isala_cross_7 + Health.Antibiotic.3months + Technical.run_20201023_isala_cross_3 + Technic…	alpha	3043	FALSE:2743, TRUE:300
mda.alpha	Health.mental.ppi	-0.0649375	0.0997599	-0.650938	0.515136	0.515136	0.797323	~Health.mental.ppi + Technical.run_20201030_isala_cross_4 + Technical.run_20201016_isala_cross_2 + Technical.libsize + Technical.run_20201009_isala_cross_1 + Technical.run_20201204_isala_cross_8 + Sexual.Intercourse.24hours + Technical.run_20201120_isala_cross_6 + Technical.run_20210119_isala_cross_7 + Health.Antibiotic.3months + Technical.run_20201023_isala_cross_3 + Technical.run_20201211_isala…	alpha	3043	FALSE:2944, TRUE:99
mda.alpha	Hygiene.48hours.tampon	0.0900126	0.0991081	0.908226	0.363831	0.363831	0.684379	~Hygiene.48hours.tampon + Technical.run_20201030_isala_cross_4 + Technical.run_20201016_isala_cross_2 + Technical.libsize + Technical.run_20201009_isala_cross_1 + Technical.run_20201204_isala_cross_8 + Sexual.Intercourse.24hours + Technical.run_20201120_isala_cross_6 + Technical.run_20210119_isala_cross_7 + Health.Antibiotic.3months + Technical.run_20201023_isala_cross_3 + Technical.run_20201211_…	alpha	3043	FALSE:2943, TRUE:100
mda.alpha	Hygiene.48hours.pad	0.320887	0.0752861	4.26223	2.08579e-05	2.08579e-05	0.000692483	~Hygiene.48hours.pad + Technical.run_20201030_isala_cross_4 + Technical.run_20201016_isala_cross_2 + Technical.libsize + Technical.run_20201009_isala_cross_1 + Technical.run_20201204_isala_cross_8 + Sexual.Intercourse.24hours + Technical.run_20201120_isala_cross_6 + Technical.run_20210119_isala_cross_7 + Health.Antibiotic.3months + Technical.run_20201023_isala_cross_3 + Technical.run_20201211_isa…	alpha	3043	FALSE:2866, TRUE:177
mda.alpha	Hygiene.48hours.cup	0.259302	0.111772	2.31991	0.020412	0.020412	0.121014	~Hygiene.48hours.cup + Technical.run_20201030_isala_cross_4 + Technical.run_20201016_isala_cross_2 + Technical.libsize + Technical.run_20201009_isala_cross_1 + Technical.run_20201204_isala_cross_8 + Sexual.Intercourse.24hours + Technical.run_20201120_isala_cross_6 + Technical.run_20210119_isala_cross_7 + Health.Antibiotic.3months + Technical.run_20201023_isala_cross_3 + Technical.run_20201211_isa…	alpha	3043	FALSE:2965, TRUE:78
mda.alpha	Hygiene.48hours.liner	0.0931925	0.0415906	2.24071	0.0251172	0.0251172	0.136168	~Hygiene.48hours.liner + Technical.run_20201030_isala_cross_4 + Technical.run_20201016_isala_cross_2 + Technical.libsize + Technical.run_20201009_isala_cross_1 + Technical.run_20201204_isala_cross_8 + Sexual.Intercourse.24hours + Technical.run_20201120_isala_cross_6 + Technical.run_20210119_isala_cross_7 + Health.Antibiotic.3months + Technical.run_20201023_isala_cross_3 + Technical.run_20201211_i…	alpha	3043	FALSE:2318, TRUE:725
mda.alpha	Hygiene.period.tampon	-0.109743	0.0361033	-3.03968	0.00238855	0.00238855	0.0264333	~Hygiene.period.tampon + Technical.run_20201030_isala_cross_4 + Technical.run_20201016_isala_cross_2 + Technical.libsize + Technical.run_20201009_isala_cross_1 + Technical.run_20201204_isala_cross_8 + Sexual.Intercourse.24hours + Technical.run_20201120_isala_cross_6 + Technical.run_20210119_isala_cross_7 + Health.Antibiotic.3months + Technical.run_20201023_isala_cross_3 + Technical.run_20201211_i…	alpha	3043	FALSE:1712, TRUE:1331
mda.alpha	Hygiene.period.pad	0.0912547	0.0361208	2.52637	0.0115752	0.0115752	0.0914993	~Hygiene.period.pad + Technical.run_20201030_isala_cross_4 + Technical.run_20201016_isala_cross_2 + Technical.libsize + Technical.run_20201009_isala_cross_1 + Technical.run_20201204_isala_cross_8 + Sexual.Intercourse.24hours + Technical.run_20201120_isala_cross_6 + Technical.run_20210119_isala_cross_7 + Health.Antibiotic.3months + Technical.run_20201023_isala_cross_3 + Technical.run_20201211_isal…	alpha	3043	FALSE:1544, TRUE:1499
mda.alpha	Hygiene.period.cup	-0.0834153	0.0422506	-1.9743	0.0484384	0.0484384	0.217318	~Hygiene.period.cup + Technical.run_20201030_isala_cross_4 + Technical.run_20201016_isala_cross_2 + Technical.libsize + Technical.run_20201009_isala_cross_1 + Technical.run_20201204_isala_cross_8 + Sexual.Intercourse.24hours + Technical.run_20201120_isala_cross_6 + Technical.run_20210119_isala_cross_7 + Health.Antibiotic.3months + Technical.run_20201023_isala_cross_3 + Technical.run_20201211_isal…	alpha	3043	FALSE:2327, TRUE:716
mda.alpha	Hygiene.period.liner	-0.0766107	0.0374011	-2.04835	0.0406115	0.0406115	0.192615	~Hygiene.period.liner + Technical.run_20201030_isala_cross_4 + Technical.run_20201016_isala_cross_2 + Technical.libsize + Technical.run_20201009_isala_cross_1 + Technical.run_20201204_isala_cross_8 + Sexual.Intercourse.24hours + Technical.run_20201120_isala_cross_6 + Technical.run_20210119_isala_cross_7 + Health.Antibiotic.3months + Technical.run_20201023_isala_cross_3 + Technical.run_20201211_is…	alpha	3043	FALSE:1991, TRUE:1052
mda.alpha	General.timetoarrival	0.00873222	0.0178865	0.488202	0.625442	0.625442	0.858166	~General.timetoarrival + Technical.run_20201030_isala_cross_4 + Technical.run_20201016_isala_cross_2 + Technical.libsize + Technical.run_20201009_isala_cross_1 + Technical.run_20201204_isala_cross_8 + Sexual.Intercourse.24hours + Technical.run_20201120_isala_cross_6 + Technical.run_20210119_isala_cross_7 + Health.Antibiotic.3months + Technical.run_20201023_isala_cross_3 + Technical.run_20201211_i…	alpha	3039
mda.alpha	Nutrients.vegetarian	-0.0137647	0.0760956	-0.180886	0.856469	0.856469	0.953771	~Nutrients.vegetarian + Technical.run_20201030_isala_cross_4 + Technical.run_20201016_isala_cross_2 + Technical.libsize + Technical.run_20201009_isala_cross_1 + Technical.run_20201204_isala_cross_8 + Sexual.Intercourse.24hours + Technical.run_20201120_isala_cross_6 + Technical.run_20210119_isala_cross_7 + Health.Antibiotic.3months + Technical.run_20201023_isala_cross_3 + Technical.run_20201211_is…	alpha	3043	FALSE:2869, TRUE:174
mda.alpha	Nutrients.pescetarian	-0.0627775	0.058205	-1.07856	0.28087	0.28087	0.63006	~Nutrients.pescetarian + Technical.run_20201030_isala_cross_4 + Technical.run_20201016_isala_cross_2 + Technical.libsize + Technical.run_20201009_isala_cross_1 + Technical.run_20201204_isala_cross_8 + Sexual.Intercourse.24hours + Technical.run_20201120_isala_cross_6 + Technical.run_20210119_isala_cross_7 + Health.Antibiotic.3months + Technical.run_20201023_isala_cross_3 + Technical.run_20201211_i…	alpha	3043	FALSE:2728, TRUE:315
mda.alpha	Nutrients.vegan	-0.0494306	0.0780401	-0.6334	0.526521	0.526521	0.797323	~Nutrients.vegan + Technical.run_20201030_isala_cross_4 + Technical.run_20201016_isala_cross_2 + Technical.libsize + Technical.run_20201009_isala_cross_1 + Technical.run_20201204_isala_cross_8 + Sexual.Intercourse.24hours + Technical.run_20201120_isala_cross_6 + Technical.run_20210119_isala_cross_7 + Health.Antibiotic.3months + Technical.run_20201023_isala_cross_3 + Technical.run_20201211_isala_c…	alpha	3043	FALSE:2878, TRUE:165
mda.alpha	Environment.urban	-0.0237567	0.0471263	-0.504108	0.614222	0.614222	0.858166	~Environment.urban + Technical.run_20201030_isala_cross_4 + Technical.run_20201016_isala_cross_2 + Technical.libsize + Technical.run_20201009_isala_cross_1 + Technical.run_20201204_isala_cross_8 + Sexual.Intercourse.24hours + Technical.run_20201120_isala_cross_6 + Technical.run_20210119_isala_cross_7 + Health.Antibiotic.3months + Technical.run_20201023_isala_cross_3 + Technical.run_20201211_isala…	alpha	3043	FALSE:519, TRUE:2524
mda.alpha	Environment.countryside	0.0237567	0.0471263	0.504108	0.614222	0.614222	0.858166	~Environment.countryside + Technical.run_20201030_isala_cross_4 + Technical.run_20201016_isala_cross_2 + Technical.libsize + Technical.run_20201009_isala_cross_1 + Technical.run_20201204_isala_cross_8 + Sexual.Intercourse.24hours + Technical.run_20201120_isala_cross_6 + Technical.run_20210119_isala_cross_7 + Health.Antibiotic.3months + Technical.run_20201023_isala_cross_3 + Technical.run_20201211…	alpha	3043	FALSE:2524, TRUE:519
mda.alpha	Environment.3yearsinbelgium	-0.180613	0.0827964	-2.1814	0.0292302	0.0292302	0.151632	~Environment.3yearsinbelgium + Technical.run_20201030_isala_cross_4 + Technical.run_20201016_isala_cross_2 + Technical.libsize + Technical.run_20201009_isala_cross_1 + Technical.run_20201204_isala_cross_8 + Sexual.Intercourse.24hours + Technical.run_20201120_isala_cross_6 + Technical.run_20210119_isala_cross_7 + Health.Antibiotic.3months + Technical.run_20201023_isala_cross_3 + Technical.run_2020…	alpha	3043	FALSE:145, TRUE:2898
mda.alpha	Sexual.partners.monogamous	-0.103049	0.0489705	-2.10432	0.0354402	0.0354402	0.173032	~Sexual.partners.monogamous + Technical.run_20201030_isala_cross_4 + Technical.run_20201016_isala_cross_2 + Technical.libsize + Technical.run_20201009_isala_cross_1 + Technical.run_20201204_isala_cross_8 + Sexual.Intercourse.24hours + Technical.run_20201120_isala_cross_6 + Technical.run_20210119_isala_cross_7 + Health.Antibiotic.3months + Technical.run_20201023_isala_cross_3 + Technical.run_20201…	alpha	2802	FALSE:483, TRUE:2319
mda.alpha	Sexual.partners.multiple	0.295354	0.0651841	4.53107	6.13955e-06	6.13955e-06	0.000339722	~Sexual.partners.multiple + Technical.run_20201030_isala_cross_4 + Technical.run_20201016_isala_cross_2 + Technical.libsize + Technical.run_20201009_isala_cross_1 + Technical.run_20201204_isala_cross_8 + Sexual.Intercourse.24hours + Technical.run_20201120_isala_cross_6 + Technical.run_20210119_isala_cross_7 + Health.Antibiotic.3months + Technical.run_20201023_isala_cross_3 + Technical.run_2020121…	alpha	2560	FALSE:2319, TRUE:241
mda.alpha	General.finance.householdpct	0.014988	0.018313	0.818433	0.413174	0.413174	0.714448	~General.finance.householdpct + Technical.run_20201030_isala_cross_4 + Technical.run_20201016_isala_cross_2 + Technical.libsize + Technical.run_20201009_isala_cross_1 + Technical.run_20201204_isala_cross_8 + Sexual.Intercourse.24hours + Technical.run_20201120_isala_cross_6 + Technical.run_20210119_isala_cross_7 + Health.Antibiotic.3months + Technical.run_20201023_isala_cross_3 + Technical.run_202…	alpha	3040
mda.alpha	General.finance.difficulty	0.111024	0.0527387	2.10516	0.0353594	0.0353594	0.173032	~General.finance.difficulty + Technical.run_20201030_isala_cross_4 + Technical.run_20201016_isala_cross_2 + Technical.libsize + Technical.run_20201009_isala_cross_1 + Technical.run_20201204_isala_cross_8 + Sexual.Intercourse.24hours + Technical.run_20201120_isala_cross_6 + Technical.run_20210119_isala_cross_7 + Health.Antibiotic.3months + Technical.run_20201023_isala_cross_3 + Technical.run_20201…	alpha	3041	FALSE:2647, TRUE:394
mda.alpha	General.finance.poverty	0.229236	0.0805644	2.84537	0.00447914	0.00447914	0.0437374	~General.finance.poverty + Technical.run_20201030_isala_cross_4 + Technical.run_20201016_isala_cross_2 + Technical.libsize + Technical.run_20201009_isala_cross_1 + Technical.run_20201204_isala_cross_8 + Sexual.Intercourse.24hours + Technical.run_20201120_isala_cross_6 + Technical.run_20210119_isala_cross_7 + Health.Antibiotic.3months + Technical.run_20201023_isala_cross_3 + Technical.run_20201211…	alpha	2109	FALSE:1946, TRUE:163
mda.alpha	Health.hpvvaccine	-0.0484565	0.0404664	-1.19745	0.231224	0.231224	0.558679	~Health.hpvvaccine + Technical.run_20201030_isala_cross_4 + Technical.run_20201016_isala_cross_2 + Technical.libsize + Technical.run_20201009_isala_cross_1 + Technical.run_20201204_isala_cross_8 + Sexual.Intercourse.24hours + Technical.run_20201120_isala_cross_6 + Technical.run_20210119_isala_cross_7 + Health.Antibiotic.3months + Technical.run_20201023_isala_cross_3 + Technical.run_20201211_isala…	alpha	3043	FALSE:1822, TRUE:1221
mda.alpha	Health.selfeval_Good	-0.0167994	0.0359654	-0.467097	0.640464	0.640464	0.864366	~Health.selfeval_Good + Technical.run_20201030_isala_cross_4 + Technical.run_20201016_isala_cross_2 + Technical.libsize + Technical.run_20201009_isala_cross_1 + Technical.run_20201204_isala_cross_8 + Sexual.Intercourse.24hours + Technical.run_20201120_isala_cross_6 + Technical.run_20210119_isala_cross_7 + Health.Antibiotic.3months + Technical.run_20201023_isala_cross_3 + Technical.run_20201211_is…	alpha	3043	FALSE:1249, TRUE:1794
mda.alpha	Health.selfeval_Moderate	0.132214	0.0531295	2.48852	0.0128811	0.0128811	0.0929681	~Health.selfeval_Moderate + Technical.run_20201030_isala_cross_4 + Technical.run_20201016_isala_cross_2 + Technical.libsize + Technical.run_20201009_isala_cross_1 + Technical.run_20201204_isala_cross_8 + Sexual.Intercourse.24hours + Technical.run_20201120_isala_cross_6 + Technical.run_20210119_isala_cross_7 + Health.Antibiotic.3months + Technical.run_20201023_isala_cross_3 + Technical.run_2020121…	alpha	3043	FALSE:2658, TRUE:385
mda.alpha	Health.selfeval_Poor	0.145378	0.161105	0.902379	0.366927	0.366927	0.684379	~Health.selfeval_Poor + Technical.run_20201030_isala_cross_4 + Technical.run_20201016_isala_cross_2 + Technical.libsize + Technical.run_20201009_isala_cross_1 + Technical.run_20201204_isala_cross_8 + Sexual.Intercourse.24hours + Technical.run_20201120_isala_cross_6 + Technical.run_20210119_isala_cross_7 + Health.Antibiotic.3months + Technical.run_20201023_isala_cross_3 + Technical.run_20201211_is…	alpha	3043	FALSE:3006, TRUE:37
mda.alpha	Health.selfeval_Verygood	-0.0610378	0.0398126	-1.53313	0.125349	0.125349	0.400803	~Health.selfeval_Verygood + Technical.run_20201030_isala_cross_4 + Technical.run_20201016_isala_cross_2 + Technical.libsize + Technical.run_20201009_isala_cross_1 + Technical.run_20201204_isala_cross_8 + Sexual.Intercourse.24hours + Technical.run_20201120_isala_cross_6 + Technical.run_20210119_isala_cross_7 + Health.Antibiotic.3months + Technical.run_20201023_isala_cross_3 + Technical.run_2020121…	alpha	3043	FALSE:2217, TRUE:826
mda.alpha	Health.selfeval_Verypoor	-0.831975	0.973586	-0.854546	0.39287	0.39287	0.704908	~Health.selfeval_Verypoor + Technical.run_20201030_isala_cross_4 + Technical.run_20201016_isala_cross_2 + Technical.libsize + Technical.run_20201009_isala_cross_1 + Technical.run_20201204_isala_cross_8 + Sexual.Intercourse.24hours + Technical.run_20201120_isala_cross_6 + Technical.run_20210119_isala_cross_7 + Health.Antibiotic.3months + Technical.run_20201023_isala_cross_3 + Technical.run_2020121…	alpha	3043	FALSE:3042, TRUE:1
mda.alpha	Sexual.relationshipstatus_Multiplepartners	0.201669	0.120647	1.67156	0.0947137	0.0947137	0.349153	~Sexual.relationshipstatus_Multiplepartners + Technical.run_20201030_isala_cross_4 + Technical.run_20201016_isala_cross_2 + Technical.libsize + Technical.run_20201009_isala_cross_1 + Technical.run_20201204_isala_cross_8 + Sexual.Intercourse.24hours + Technical.run_20201120_isala_cross_6 + Technical.run_20210119_isala_cross_7 + Health.Antibiotic.3months + Technical.run_20201023_isala_cross_3 + Tec…	alpha	3043	FALSE:2976, TRUE:67
mda.alpha	Sexual.relationshipstatus_Onepartner	-0.124466	0.0419847	-2.96454	0.00305497	0.00305497	0.0316953	~Sexual.relationshipstatus_Onepartner + Technical.run_20201030_isala_cross_4 + Technical.run_20201016_isala_cross_2 + Technical.libsize + Technical.run_20201009_isala_cross_1 + Technical.run_20201204_isala_cross_8 + Sexual.Intercourse.24hours + Technical.run_20201120_isala_cross_6 + Technical.run_20210119_isala_cross_7 + Health.Antibiotic.3months + Technical.run_20201023_isala_cross_3 + Technical…	alpha	3043	FALSE:721, TRUE:2322
mda.alpha	Sexual.relationshipstatus_Single	0.107312	0.0435132	2.4662	0.0137106	0.0137106	0.0948316	~Sexual.relationshipstatus_Single + Technical.run_20201030_isala_cross_4 + Technical.run_20201016_isala_cross_2 + Technical.libsize + Technical.run_20201009_isala_cross_1 + Technical.run_20201204_isala_cross_8 + Sexual.Intercourse.24hours + Technical.run_20201120_isala_cross_6 + Technical.run_20210119_isala_cross_7 + Health.Antibiotic.3months + Technical.run_20201023_isala_cross_3 + Technical.run…	alpha	3043	FALSE:2389, TRUE:654
mda.alpha	Health.Sleep.week_3to6.5h	0.145462	0.0458468	3.17279	0.00152494	0.00152494	0.0194724	~Health.Sleep.week_3to6.5h + Technical.run_20201030_isala_cross_4 + Technical.run_20201016_isala_cross_2 + Technical.libsize + Technical.run_20201009_isala_cross_1 + Technical.run_20201204_isala_cross_8 + Sexual.Intercourse.24hours + Technical.run_20201120_isala_cross_6 + Technical.run_20210119_isala_cross_7 + Health.Antibiotic.3months + Technical.run_20201023_isala_cross_3 + Technical.run_202012…	alpha	3042	FALSE:2486, TRUE:556
mda.alpha	Health.Sleep.week_6.5to8.5h	-0.136297	0.041513	-3.28323	0.00103791	0.00103791	0.015663	~Health.Sleep.week_6.5to8.5h + Technical.run_20201030_isala_cross_4 + Technical.run_20201016_isala_cross_2 + Technical.libsize + Technical.run_20201009_isala_cross_1 + Technical.run_20201204_isala_cross_8 + Sexual.Intercourse.24hours + Technical.run_20201120_isala_cross_6 + Technical.run_20210119_isala_cross_7 + Health.Antibiotic.3months + Technical.run_20201023_isala_cross_3 + Technical.run_2020…	alpha	3042	FALSE:724, TRUE:2318
mda.alpha	Health.Sleep.week_9to12	0.0587296	0.0772726	0.76003	0.447296	0.447296	0.734706	~Health.Sleep.week_9to12 + Technical.run_20201030_isala_cross_4 + Technical.run_20201016_isala_cross_2 + Technical.libsize + Technical.run_20201009_isala_cross_1 + Technical.run_20201204_isala_cross_8 + Sexual.Intercourse.24hours + Technical.run_20201120_isala_cross_6 + Technical.run_20210119_isala_cross_7 + Health.Antibiotic.3months + Technical.run_20201023_isala_cross_3 + Technical.run_20201211…	alpha	3042	FALSE:2874, TRUE:168
mda.alpha	Health.Sleep.weekend_3to6.5h	0.144729	0.0960163	1.50734	0.131828	0.131828	0.412895	~Health.Sleep.weekend_3to6.5h + Technical.run_20201030_isala_cross_4 + Technical.run_20201016_isala_cross_2 + Technical.libsize + Technical.run_20201009_isala_cross_1 + Technical.run_20201204_isala_cross_8 + Sexual.Intercourse.24hours + Technical.run_20201120_isala_cross_6 + Technical.run_20210119_isala_cross_7 + Health.Antibiotic.3months + Technical.run_20201023_isala_cross_3 + Technical.run_202…	alpha	3041	FALSE:2934, TRUE:107
mda.alpha	Health.Sleep.weekend_6.5to8.5h	0.02407	0.0361541	0.66576	0.505615	0.505615	0.797323	~Health.Sleep.weekend_6.5to8.5h + Technical.run_20201030_isala_cross_4 + Technical.run_20201016_isala_cross_2 + Technical.libsize + Technical.run_20201009_isala_cross_1 + Technical.run_20201204_isala_cross_8 + Sexual.Intercourse.24hours + Technical.run_20201120_isala_cross_6 + Technical.run_20210119_isala_cross_7 + Health.Antibiotic.3months + Technical.run_20201023_isala_cross_3 + Technical.run_2…	alpha	3041	FALSE:1340, TRUE:1701
mda.alpha	Health.Sleep.weekend_9to12	-0.0461833	0.0367926	-1.25524	0.20949	0.20949	0.552453	~Health.Sleep.weekend_9to12 + Technical.run_20201030_isala_cross_4 + Technical.run_20201016_isala_cross_2 + Technical.libsize + Technical.run_20201009_isala_cross_1 + Technical.run_20201204_isala_cross_8 + Sexual.Intercourse.24hours + Technical.run_20201120_isala_cross_6 + Technical.run_20210119_isala_cross_7 + Health.Antibiotic.3months + Technical.run_20201023_isala_cross_3 + Technical.run_20201…	alpha	3041	FALSE:1808, TRUE:1233
mda.alpha	Hygiene.wipedirection_backtofront	-0.00950838	0.0386148	-0.246237	0.805516	0.805516	0.949677	~Hygiene.wipedirection_backtofront + Technical.run_20201030_isala_cross_4 + Technical.run_20201016_isala_cross_2 + Technical.libsize + Technical.run_20201009_isala_cross_1 + Technical.run_20201204_isala_cross_8 + Sexual.Intercourse.24hours + Technical.run_20201120_isala_cross_6 + Technical.run_20210119_isala_cross_7 + Health.Antibiotic.3months + Technical.run_20201023_isala_cross_3 + Technical.ru…	alpha	2939	FALSE:2023, TRUE:916
mda.alpha	Hygiene.wipedirection_both	-0.0537122	0.0447347	-1.20068	0.229972	0.229972	0.558679	~Hygiene.wipedirection_both + Technical.run_20201030_isala_cross_4 + Technical.run_20201016_isala_cross_2 + Technical.libsize + Technical.run_20201009_isala_cross_1 + Technical.run_20201204_isala_cross_8 + Sexual.Intercourse.24hours + Technical.run_20201120_isala_cross_6 + Technical.run_20210119_isala_cross_7 + Health.Antibiotic.3months + Technical.run_20201023_isala_cross_3 + Technical.run_20201…	alpha	2939	FALSE:2356, TRUE:583
mda.alpha	Hygiene.wipedirection_fronttoback	0.0427071	0.0358553	1.1911	0.233712	0.233712	0.558679	~Hygiene.wipedirection_fronttoback + Technical.run_20201030_isala_cross_4 + Technical.run_20201016_isala_cross_2 + Technical.libsize + Technical.run_20201009_isala_cross_1 + Technical.run_20201204_isala_cross_8 + Sexual.Intercourse.24hours + Technical.run_20201120_isala_cross_6 + Technical.run_20210119_isala_cross_7 + Health.Antibiotic.3months + Technical.run_20201023_isala_cross_3 + Technical.ru…	alpha	2939	FALSE:1499, TRUE:1440
mda.alpha	Hygiene.underwear.change_daily	-0.0584826	0.0622318	-0.939754	0.347419	0.347419	0.675589	~Hygiene.underwear.change_daily + Technical.run_20201030_isala_cross_4 + Technical.run_20201016_isala_cross_2 + Technical.libsize + Technical.run_20201009_isala_cross_1 + Technical.run_20201204_isala_cross_8 + Sexual.Intercourse.24hours + Technical.run_20201120_isala_cross_6 + Technical.run_20210119_isala_cross_7 + Health.Antibiotic.3months + Technical.run_20201023_isala_cross_3 + Technical.run_2…	alpha	3022	FALSE:268, TRUE:2754
mda.alpha	Hygiene.underwear.change_multipleperday	0.0686563	0.0821579	0.835663	0.403411	0.403411	0.704908	~Hygiene.underwear.change_multipleperday + Technical.run_20201030_isala_cross_4 + Technical.run_20201016_isala_cross_2 + Technical.libsize + Technical.run_20201009_isala_cross_1 + Technical.run_20201204_isala_cross_8 + Sexual.Intercourse.24hours + Technical.run_20201120_isala_cross_6 + Technical.run_20210119_isala_cross_7 + Health.Antibiotic.3months + Technical.run_20201023_isala_cross_3 + Techni…	alpha	3022	FALSE:2875, TRUE:147
mda.alpha	Hygiene.underwear.change_multipleperweek	0.0401847	0.0903044	0.444991	0.656358	0.656358	0.866064	~Hygiene.underwear.change_multipleperweek + Technical.run_20201030_isala_cross_4 + Technical.run_20201016_isala_cross_2 + Technical.libsize + Technical.run_20201009_isala_cross_1 + Technical.run_20201204_isala_cross_8 + Sexual.Intercourse.24hours + Technical.run_20201120_isala_cross_6 + Technical.run_20210119_isala_cross_7 + Health.Antibiotic.3months + Technical.run_20201023_isala_cross_3 + Techn…	alpha	3022	FALSE:2901, TRUE:121

## Sheet: ST04 Beta
Supplementary Table ST04: Beta Diversity analysis
	Column	Description
	taxa	The dependent variable
	variable	The variable tested
	effectsize	The effect size of the tested variable
	se	The standard error of the tester variable (if applicable)
	stat	The test statistic (if applicable)
	pvalue	The p-value from this test
	qvalue.withinformula	The p-value corrected for the number of variables within the formula
	qvalue	The p-value corrected for the number of formulas
	formula	The formula tested
	method	The method used
	n	The number of samples used in this model
	freq	If categorical, the number of counts for each category
taxa	variable	effectsize	se	stat	pvalue	qvalue.withinformula	qvalue	formula	method	n	freq
mda.beta	Vaginal.Contraceptive.pill.progestogen	0.000621156		1.98311	0.085	0.085	0.528625	~Vaginal.Contraceptive.pill.progestogen + Technical.run_20201030_isala_cross_4 + Technical.run_20201016_isala_cross_2 + Technical.libsize + Technical.run_20201009_isala_cross_1 + Technical.run_20201204_isala_cross_8 + Sexual.Intercourse.24hours + Technical.run_20201120_isala_cross_6 + Technical.run_20210119_isala_cross_7 + Health.Antibiotic.3months + Technical.run_20201023_isala_cross_3 + Technic…	beta	3043	FALSE:2965, TRUE:78
mda.beta	Vaginal.Contraceptive.spiral.copper	0.00035486		1.13262	0.317	0.317	0.755995	~Vaginal.Contraceptive.spiral.copper + Technical.run_20201030_isala_cross_4 + Technical.run_20201016_isala_cross_2 + Technical.libsize + Technical.run_20201009_isala_cross_1 + Technical.run_20201204_isala_cross_8 + Sexual.Intercourse.24hours + Technical.run_20201120_isala_cross_6 + Technical.run_20210119_isala_cross_7 + Health.Antibiotic.3months + Technical.run_20201023_isala_cross_3 + Technical.…	beta	3043	FALSE:2930, TRUE:113
mda.beta	Vaginal.Contraceptive.spiral.hormone	0.000605148		1.93197	0.068	0.068	0.528625	~Vaginal.Contraceptive.spiral.hormone + Technical.run_20201030_isala_cross_4 + Technical.run_20201016_isala_cross_2 + Technical.libsize + Technical.run_20201009_isala_cross_1 + Technical.run_20201204_isala_cross_8 + Sexual.Intercourse.24hours + Technical.run_20201120_isala_cross_6 + Technical.run_20210119_isala_cross_7 + Health.Antibiotic.3months + Technical.run_20201023_isala_cross_3 + Technical…	beta	3043	FALSE:2438, TRUE:605
mda.beta	Vaginal.Contraceptive.injection.dpma	0.000127831		0.407903	0.886	0.886	0.941886	~Vaginal.Contraceptive.injection.dpma + Technical.run_20201030_isala_cross_4 + Technical.run_20201016_isala_cross_2 + Technical.libsize + Technical.run_20201009_isala_cross_1 + Technical.run_20201204_isala_cross_8 + Sexual.Intercourse.24hours + Technical.run_20201120_isala_cross_6 + Technical.run_20210119_isala_cross_7 + Health.Antibiotic.3months + Technical.run_20201023_isala_cross_3 + Technical…	beta	3043	FALSE:3034, TRUE:9
mda.beta	Vaginal.Contraceptive.ring	0.000290089		0.925821	0.426	0.426	0.792168	~Vaginal.Contraceptive.ring + Technical.run_20201030_isala_cross_4 + Technical.run_20201016_isala_cross_2 + Technical.libsize + Technical.run_20201009_isala_cross_1 + Technical.run_20201204_isala_cross_8 + Sexual.Intercourse.24hours + Technical.run_20201120_isala_cross_6 + Technical.run_20210119_isala_cross_7 + Health.Antibiotic.3months + Technical.run_20201023_isala_cross_3 + Technical.run_20201…	beta	3043	FALSE:2906, TRUE:137
mda.beta	Vaginal.Contraceptive.implant	0.000262074		0.836386	0.49	0.49	0.798961	~Vaginal.Contraceptive.implant + Technical.run_20201030_isala_cross_4 + Technical.run_20201016_isala_cross_2 + Technical.libsize + Technical.run_20201009_isala_cross_1 + Technical.run_20201204_isala_cross_8 + Sexual.Intercourse.24hours + Technical.run_20201120_isala_cross_6 + Technical.run_20210119_isala_cross_7 + Health.Antibiotic.3months + Technical.run_20201023_isala_cross_3 + Technical.run_20…	beta	3043	FALSE:3020, TRUE:23
mda.beta	Vaginal.Contraceptive.plaster	0.000238478		0.761064	0.551	0.551	0.828886	~Vaginal.Contraceptive.plaster + Technical.run_20201030_isala_cross_4 + Technical.run_20201016_isala_cross_2 + Technical.libsize + Technical.run_20201009_isala_cross_1 + Technical.run_20201204_isala_cross_8 + Sexual.Intercourse.24hours + Technical.run_20201120_isala_cross_6 + Technical.run_20210119_isala_cross_7 + Health.Antibiotic.3months + Technical.run_20201023_isala_cross_3 + Technical.run_20…	beta	3043	FALSE:3035, TRUE:8
mda.beta	Vaginal.Contraceptive.condom	0.00013746		0.438633	0.845	0.845	0.92104	~Vaginal.Contraceptive.condom + Technical.run_20201030_isala_cross_4 + Technical.run_20201016_isala_cross_2 + Technical.libsize + Technical.run_20201009_isala_cross_1 + Technical.run_20201204_isala_cross_8 + Sexual.Intercourse.24hours + Technical.run_20201120_isala_cross_6 + Technical.run_20210119_isala_cross_7 + Health.Antibiotic.3months + Technical.run_20201023_isala_cross_3 + Technical.run_202…	beta	3043	FALSE:2643, TRUE:400
mda.beta	Vaginal.Contraceptive.cup	0.000223955		0.714702	0.649	0.649	0.828886	~Vaginal.Contraceptive.cup + Technical.run_20201030_isala_cross_4 + Technical.run_20201016_isala_cross_2 + Technical.libsize + Technical.run_20201009_isala_cross_1 + Technical.run_20201204_isala_cross_8 + Sexual.Intercourse.24hours + Technical.run_20201120_isala_cross_6 + Technical.run_20210119_isala_cross_7 + Health.Antibiotic.3months + Technical.run_20201023_isala_cross_3 + Technical.run_202012…	beta	3043	FALSE:3041, TRUE:2
mda.beta	Vaginal.Contraceptive.morningafter	0.000230274		0.734875	0.582	0.582	0.828886	~Vaginal.Contraceptive.morningafter + Technical.run_20201030_isala_cross_4 + Technical.run_20201016_isala_cross_2 + Technical.libsize + Technical.run_20201009_isala_cross_1 + Technical.run_20201204_isala_cross_8 + Sexual.Intercourse.24hours + Technical.run_20201120_isala_cross_6 + Technical.run_20210119_isala_cross_7 + Health.Antibiotic.3months + Technical.run_20201023_isala_cross_3 + Technical.r…	beta	3043	FALSE:3034, TRUE:9
mda.beta	Vaginal.Contraceptive.behavioural.periodiccelibacy	0.000403076		1.28657	0.205	0.205	0.651789	~Vaginal.Contraceptive.behavioural.periodiccelibacy + Technical.run_20201030_isala_cross_4 + Technical.run_20201016_isala_cross_2 + Technical.libsize + Technical.run_20201009_isala_cross_1 + Technical.run_20201204_isala_cross_8 + Sexual.Intercourse.24hours + Technical.run_20201120_isala_cross_6 + Technical.run_20210119_isala_cross_7 + Health.Antibiotic.3months + Technical.run_20201023_isala_cross…	beta	3043	FALSE:2987, TRUE:56
mda.beta	Vaginal.Contraceptive.behavioural.coitusinterruptus	0.000252522		0.805892	0.539	0.539	0.828886	~Vaginal.Contraceptive.behavioural.coitusinterruptus + Technical.run_20201030_isala_cross_4 + Technical.run_20201016_isala_cross_2 + Technical.libsize + Technical.run_20201009_isala_cross_1 + Technical.run_20201204_isala_cross_8 + Sexual.Intercourse.24hours + Technical.run_20201120_isala_cross_6 + Technical.run_20210119_isala_cross_7 + Health.Antibiotic.3months + Technical.run_20201023_isala_cros…	beta	3043	FALSE:2904, TRUE:139
mda.beta	Vaginal.Contraceptive.sterilized.self	0.000281821		0.899425	0.445	0.445	0.792168	~Vaginal.Contraceptive.sterilized.self + Technical.run_20201030_isala_cross_4 + Technical.run_20201016_isala_cross_2 + Technical.libsize + Technical.run_20201009_isala_cross_1 + Technical.run_20201204_isala_cross_8 + Sexual.Intercourse.24hours + Technical.run_20201120_isala_cross_6 + Technical.run_20210119_isala_cross_7 + Health.Antibiotic.3months + Technical.run_20201023_isala_cross_3 + Technica…	beta	3043	FALSE:3012, TRUE:31
mda.beta	Environment.Born.vaginal	0.000141509		0.451555	0.845	0.845	0.92104	~Environment.Born.vaginal + Technical.run_20201030_isala_cross_4 + Technical.run_20201016_isala_cross_2 + Technical.libsize + Technical.run_20201009_isala_cross_1 + Technical.run_20201204_isala_cross_8 + Sexual.Intercourse.24hours + Technical.run_20201120_isala_cross_6 + Technical.run_20210119_isala_cross_7 + Health.Antibiotic.3months + Technical.run_20201023_isala_cross_3 + Technical.run_2020121…	beta	3043	FALSE:329, TRUE:2714
mda.beta	Environment.Born.csection	9.80453e-05		0.312849	0.95	0.95	0.958	~Environment.Born.csection + Technical.run_20201030_isala_cross_4 + Technical.run_20201016_isala_cross_2 + Technical.libsize + Technical.run_20201009_isala_cross_1 + Technical.run_20201204_isala_cross_8 + Sexual.Intercourse.24hours + Technical.run_20201120_isala_cross_6 + Technical.run_20210119_isala_cross_7 + Health.Antibiotic.3months + Technical.run_20201023_isala_cross_3 + Technical.run_202012…	beta	3043	FALSE:2749, TRUE:294
mda.beta	Nutrients.freq.probiotic.dairy	0.00019739		0.629908	0.691	0.691	0.850391	~Nutrients.freq.probiotic.dairy + Technical.run_20201030_isala_cross_4 + Technical.run_20201016_isala_cross_2 + Technical.libsize + Technical.run_20201009_isala_cross_1 + Technical.run_20201204_isala_cross_8 + Sexual.Intercourse.24hours + Technical.run_20201120_isala_cross_6 + Technical.run_20210119_isala_cross_7 + Health.Antibiotic.3months + Technical.run_20201023_isala_cross_3 + Technical.run_2…	beta	3043
mda.beta	Nutrients.freq.probiotic.yoghurt	0.000581516		1.85648	0.087	0.087	0.528625	~Nutrients.freq.probiotic.yoghurt + Technical.run_20201030_isala_cross_4 + Technical.run_20201016_isala_cross_2 + Technical.libsize + Technical.run_20201009_isala_cross_1 + Technical.run_20201204_isala_cross_8 + Sexual.Intercourse.24hours + Technical.run_20201120_isala_cross_6 + Technical.run_20210119_isala_cross_7 + Health.Antibiotic.3months + Technical.run_20201023_isala_cross_3 + Technical.run…	beta	3043
mda.beta	Nutrients.freq.probiotic.capsules	0.000336699		1.07463	0.354	0.354	0.763946	~Nutrients.freq.probiotic.capsules + Technical.run_20201030_isala_cross_4 + Technical.run_20201016_isala_cross_2 + Technical.libsize + Technical.run_20201009_isala_cross_1 + Technical.run_20201204_isala_cross_8 + Sexual.Intercourse.24hours + Technical.run_20201120_isala_cross_6 + Technical.run_20210119_isala_cross_7 + Health.Antibiotic.3months + Technical.run_20201023_isala_cross_3 + Technical.ru…	beta	3043
mda.beta	Nutrients.freq.dairy	0.000295067		0.941712	0.424	0.424	0.792168	~Nutrients.freq.dairy + Technical.run_20201030_isala_cross_4 + Technical.run_20201016_isala_cross_2 + Technical.libsize + Technical.run_20201009_isala_cross_1 + Technical.run_20201204_isala_cross_8 + Sexual.Intercourse.24hours + Technical.run_20201120_isala_cross_6 + Technical.run_20210119_isala_cross_7 + Health.Antibiotic.3months + Technical.run_20201023_isala_cross_3 + Technical.run_20201211_is…	beta	3043
mda.beta	Nutrients.freq.fermentedfood	0.000313151		0.999446	0.37	0.37	0.775006	~Nutrients.freq.fermentedfood + Technical.run_20201030_isala_cross_4 + Technical.run_20201016_isala_cross_2 + Technical.libsize + Technical.run_20201009_isala_cross_1 + Technical.run_20201204_isala_cross_8 + Sexual.Intercourse.24hours + Technical.run_20201120_isala_cross_6 + Technical.run_20210119_isala_cross_7 + Health.Antibiotic.3months + Technical.run_20201023_isala_cross_3 + Technical.run_202…	beta	3043
mda.beta	Nutrients.freq.animalproducts	0.000272262		0.868909	0.471	0.471	0.792168	~Nutrients.freq.animalproducts + Technical.run_20201030_isala_cross_4 + Technical.run_20201016_isala_cross_2 + Technical.libsize + Technical.run_20201009_isala_cross_1 + Technical.run_20201204_isala_cross_8 + Sexual.Intercourse.24hours + Technical.run_20201120_isala_cross_6 + Technical.run_20210119_isala_cross_7 + Health.Antibiotic.3months + Technical.run_20201023_isala_cross_3 + Technical.run_20…	beta	3043
mda.beta	Nutrients.freq.fish	0.000666707		2.12864	0.064	0.064	0.528625	~Nutrients.freq.fish + Technical.run_20201030_isala_cross_4 + Technical.run_20201016_isala_cross_2 + Technical.libsize + Technical.run_20201009_isala_cross_1 + Technical.run_20201204_isala_cross_8 + Sexual.Intercourse.24hours + Technical.run_20201120_isala_cross_6 + Technical.run_20210119_isala_cross_7 + Health.Antibiotic.3months + Technical.run_20201023_isala_cross_3 + Technical.run_20201211_isa…	beta	3043
mda.beta	Nutrients.freq.fruit	0.000298901		0.953951	0.407	0.407	0.792168	~Nutrients.freq.fruit + Technical.run_20201030_isala_cross_4 + Technical.run_20201016_isala_cross_2 + Technical.libsize + Technical.run_20201009_isala_cross_1 + Technical.run_20201204_isala_cross_8 + Sexual.Intercourse.24hours + Technical.run_20201120_isala_cross_6 + Technical.run_20210119_isala_cross_7 + Health.Antibiotic.3months + Technical.run_20201023_isala_cross_3 + Technical.run_20201211_is…	beta	3043
mda.beta	Nutrients.freq.vegetables	0.000516081		1.64747	0.137	0.137	0.589871	~Nutrients.freq.vegetables + Technical.run_20201030_isala_cross_4 + Technical.run_20201016_isala_cross_2 + Technical.libsize + Technical.run_20201009_isala_cross_1 + Technical.run_20201204_isala_cross_8 + Sexual.Intercourse.24hours + Technical.run_20201120_isala_cross_6 + Technical.run_20210119_isala_cross_7 + Health.Antibiotic.3months + Technical.run_20201023_isala_cross_3 + Technical.run_202012…	beta	3043
mda.beta	Nutrients.24hours.probiotic.dairy	0.000158397		0.504626	0.806	0.806	0.92104	~Nutrients.24hours.probiotic.dairy + Technical.run_20201030_isala_cross_4 + Technical.run_20201016_isala_cross_2 + Technical.libsize + Technical.run_20201009_isala_cross_1 + Technical.run_20201204_isala_cross_8 + Sexual.Intercourse.24hours + Technical.run_20201120_isala_cross_6 + Technical.run_20210119_isala_cross_7 + Health.Antibiotic.3months + Technical.run_20201023_isala_cross_3 + Technical.ru…	beta	3038	FALSE:2970, TRUE:68
mda.beta	Nutrients.24hours.probiotic.yoghurt	0.000397365		1.26626	0.238	0.238	0.697027	~Nutrients.24hours.probiotic.yoghurt + Technical.run_20201030_isala_cross_4 + Technical.run_20201016_isala_cross_2 + Technical.libsize + Technical.run_20201009_isala_cross_1 + Technical.run_20201204_isala_cross_8 + Sexual.Intercourse.24hours + Technical.run_20201120_isala_cross_6 + Technical.run_20210119_isala_cross_7 + Health.Antibiotic.3months + Technical.run_20201023_isala_cross_3 + Technical.…	beta	3038	FALSE:2677, TRUE:361
mda.beta	Nutrients.24hours.probiotic.capsules	0.000441172		1.40592	0.204	0.204	0.651789	~Nutrients.24hours.probiotic.capsules + Technical.run_20201030_isala_cross_4 + Technical.run_20201016_isala_cross_2 + Technical.libsize + Technical.run_20201009_isala_cross_1 + Technical.run_20201204_isala_cross_8 + Sexual.Intercourse.24hours + Technical.run_20201120_isala_cross_6 + Technical.run_20210119_isala_cross_7 + Health.Antibiotic.3months + Technical.run_20201023_isala_cross_3 + Technical…	beta	3038	FALSE:2940, TRUE:98
mda.beta	Nutrients.24hours.probiotic.none	0.000460242		1.46724	0.181	0.181	0.640109	~Nutrients.24hours.probiotic.none + Technical.run_20201030_isala_cross_4 + Technical.run_20201016_isala_cross_2 + Technical.libsize + Technical.run_20201009_isala_cross_1 + Technical.run_20201204_isala_cross_8 + Sexual.Intercourse.24hours + Technical.run_20201120_isala_cross_6 + Technical.run_20210119_isala_cross_7 + Health.Antibiotic.3months + Technical.run_20201023_isala_cross_3 + Technical.run…	beta	3039	FALSE:491, TRUE:2548
mda.beta	Nutrients.24hours.dairy	0.000276897		0.882256	0.484	0.484	0.798961	~Nutrients.24hours.dairy + Technical.run_20201030_isala_cross_4 + Technical.run_20201016_isala_cross_2 + Technical.libsize + Technical.run_20201009_isala_cross_1 + Technical.run_20201204_isala_cross_8 + Sexual.Intercourse.24hours + Technical.run_20201120_isala_cross_6 + Technical.run_20210119_isala_cross_7 + Health.Antibiotic.3months + Technical.run_20201023_isala_cross_3 + Technical.run_20201211…	beta	3038
mda.beta	Nutrients.24hours.fermentedfood	0.000175858		0.560264	0.732	0.732	0.861677	~Nutrients.24hours.fermentedfood + Technical.run_20201030_isala_cross_4 + Technical.run_20201016_isala_cross_2 + Technical.libsize + Technical.run_20201009_isala_cross_1 + Technical.run_20201204_isala_cross_8 + Sexual.Intercourse.24hours + Technical.run_20201120_isala_cross_6 + Technical.run_20210119_isala_cross_7 + Health.Antibiotic.3months + Technical.run_20201023_isala_cross_3 + Technical.run_…	beta	3038
mda.beta	Nutrients.24hours.alcohol	0.000501712		1.59895	0.153	0.153	0.633386	~Nutrients.24hours.alcohol + Technical.run_20201030_isala_cross_4 + Technical.run_20201016_isala_cross_2 + Technical.libsize + Technical.run_20201009_isala_cross_1 + Technical.run_20201204_isala_cross_8 + Sexual.Intercourse.24hours + Technical.run_20201120_isala_cross_6 + Technical.run_20210119_isala_cross_7 + Health.Antibiotic.3months + Technical.run_20201023_isala_cross_3 + Technical.run_202012…	beta	3038
mda.beta	Nutrients.24hours.fish	0.000361282		1.15123	0.283	0.283	0.750654	~Nutrients.24hours.fish + Technical.run_20201030_isala_cross_4 + Technical.run_20201016_isala_cross_2 + Technical.libsize + Technical.run_20201009_isala_cross_1 + Technical.run_20201204_isala_cross_8 + Sexual.Intercourse.24hours + Technical.run_20201120_isala_cross_6 + Technical.run_20210119_isala_cross_7 + Health.Antibiotic.3months + Technical.run_20201023_isala_cross_3 + Technical.run_20201211_…	beta	3038
mda.beta	Nutrients.24hours.coffee	0.000447926		1.42745	0.194	0.194	0.645558	~Nutrients.24hours.coffee + Technical.run_20201030_isala_cross_4 + Technical.run_20201016_isala_cross_2 + Technical.libsize + Technical.run_20201009_isala_cross_1 + Technical.run_20201204_isala_cross_8 + Sexual.Intercourse.24hours + Technical.run_20201120_isala_cross_6 + Technical.run_20210119_isala_cross_7 + Health.Antibiotic.3months + Technical.run_20201023_isala_cross_3 + Technical.run_2020121…	beta	3038
mda.beta	Nutrients.24hours.beverage.sugar	0.00054982		1.75236	0.129	0.129	0.573991	~Nutrients.24hours.beverage.sugar + Technical.run_20201030_isala_cross_4 + Technical.run_20201016_isala_cross_2 + Technical.libsize + Technical.run_20201009_isala_cross_1 + Technical.run_20201204_isala_cross_8 + Sexual.Intercourse.24hours + Technical.run_20201120_isala_cross_6 + Technical.run_20210119_isala_cross_7 + Health.Antibiotic.3months + Technical.run_20201023_isala_cross_3 + Technical.run…	beta	3038
mda.beta	Nutrients.24hours.beverage.light	0.000627751		2.0009	0.068	0.068	0.528625	~Nutrients.24hours.beverage.light + Technical.run_20201030_isala_cross_4 + Technical.run_20201016_isala_cross_2 + Technical.libsize + Technical.run_20201009_isala_cross_1 + Technical.run_20201204_isala_cross_8 + Sexual.Intercourse.24hours + Technical.run_20201120_isala_cross_6 + Technical.run_20210119_isala_cross_7 + Health.Antibiotic.3months + Technical.run_20201023_isala_cross_3 + Technical.run…	beta	3038
mda.beta	Nutrients.24hours.fruitfiber	0.000569899		1.81639	0.108	0.108	0.543471	~Nutrients.24hours.fruitfiber + Technical.run_20201030_isala_cross_4 + Technical.run_20201016_isala_cross_2 + Technical.libsize + Technical.run_20201009_isala_cross_1 + Technical.run_20201204_isala_cross_8 + Sexual.Intercourse.24hours + Technical.run_20201120_isala_cross_6 + Technical.run_20210119_isala_cross_7 + Health.Antibiotic.3months + Technical.run_20201023_isala_cross_3 + Technical.run_202…	beta	3038
mda.beta	Nutrients.24hours.coldpasta	0.000436565		1.38923	0.225	0.225	0.684714	~Nutrients.24hours.coldpasta + Technical.run_20201030_isala_cross_4 + Technical.run_20201016_isala_cross_2 + Technical.libsize + Technical.run_20201009_isala_cross_1 + Technical.run_20201204_isala_cross_8 + Sexual.Intercourse.24hours + Technical.run_20201120_isala_cross_6 + Technical.run_20210119_isala_cross_7 + Health.Antibiotic.3months + Technical.run_20201023_isala_cross_3 + Technical.run_2020…	beta	3034
mda.beta	Nutrients.24hours.wholegrainbread	0.000320351		1.01929	0.354	0.354	0.763946	~Nutrients.24hours.wholegrainbread + Technical.run_20201030_isala_cross_4 + Technical.run_20201016_isala_cross_2 + Technical.libsize + Technical.run_20201009_isala_cross_1 + Technical.run_20201204_isala_cross_8 + Sexual.Intercourse.24hours + Technical.run_20201120_isala_cross_6 + Technical.run_20210119_isala_cross_7 + Health.Antibiotic.3months + Technical.run_20201023_isala_cross_3 + Technical.ru…	beta	3034
mda.beta	Nutrients.24hours.sourdough	0.00029393		0.935195	0.454	0.454	0.792168	~Nutrients.24hours.sourdough + Technical.run_20201030_isala_cross_4 + Technical.run_20201016_isala_cross_2 + Technical.libsize + Technical.run_20201009_isala_cross_1 + Technical.run_20201204_isala_cross_8 + Sexual.Intercourse.24hours + Technical.run_20201120_isala_cross_6 + Technical.run_20210119_isala_cross_7 + Health.Antibiotic.3months + Technical.run_20201023_isala_cross_3 + Technical.run_2020…	beta	3034
mda.beta	Nutrients.24hours.quinoa	0.000228523		0.727042	0.596	0.596	0.828886	~Nutrients.24hours.quinoa + Technical.run_20201030_isala_cross_4 + Technical.run_20201016_isala_cross_2 + Technical.libsize + Technical.run_20201009_isala_cross_1 + Technical.run_20201204_isala_cross_8 + Sexual.Intercourse.24hours + Technical.run_20201120_isala_cross_6 + Technical.run_20210119_isala_cross_7 + Health.Antibiotic.3months + Technical.run_20201023_isala_cross_3 + Technical.run_2020121…	beta	3034
mda.beta	Nutrients.24hours.nuts	0.000333887		1.06237	0.332	0.332	0.756082	~Nutrients.24hours.nuts + Technical.run_20201030_isala_cross_4 + Technical.run_20201016_isala_cross_2 + Technical.libsize + Technical.run_20201009_isala_cross_1 + Technical.run_20201204_isala_cross_8 + Sexual.Intercourse.24hours + Technical.run_20201120_isala_cross_6 + Technical.run_20210119_isala_cross_7 + Health.Antibiotic.3months + Technical.run_20201023_isala_cross_3 + Technical.run_20201211_…	beta	3034
mda.beta	Nutrients.24hours.chocolate	0.000269684		0.858032	0.464	0.464	0.792168	~Nutrients.24hours.chocolate + Technical.run_20201030_isala_cross_4 + Technical.run_20201016_isala_cross_2 + Technical.libsize + Technical.run_20201009_isala_cross_1 + Technical.run_20201204_isala_cross_8 + Sexual.Intercourse.24hours + Technical.run_20201120_isala_cross_6 + Technical.run_20210119_isala_cross_7 + Health.Antibiotic.3months + Technical.run_20201023_isala_cross_3 + Technical.run_2020…	beta	3034
mda.beta	Nutrients.24hours.candy	0.000337043		1.07242	0.33	0.33	0.756082	~Nutrients.24hours.candy + Technical.run_20201030_isala_cross_4 + Technical.run_20201016_isala_cross_2 + Technical.libsize + Technical.run_20201009_isala_cross_1 + Technical.run_20201204_isala_cross_8 + Sexual.Intercourse.24hours + Technical.run_20201120_isala_cross_6 + Technical.run_20210119_isala_cross_7 + Health.Antibiotic.3months + Technical.run_20201023_isala_cross_3 + Technical.run_20201211…	beta	3034
mda.beta	Nutrients.24hours.saltysnacks	0.000220893		0.702761	0.611	0.611	0.828886	~Nutrients.24hours.saltysnacks + Technical.run_20201030_isala_cross_4 + Technical.run_20201016_isala_cross_2 + Technical.libsize + Technical.run_20201009_isala_cross_1 + Technical.run_20201204_isala_cross_8 + Sexual.Intercourse.24hours + Technical.run_20201120_isala_cross_6 + Technical.run_20210119_isala_cross_7 + Health.Antibiotic.3months + Technical.run_20201023_isala_cross_3 + Technical.run_20…	beta	3034
mda.beta	Nutrients.monthly.probiotic.dairy	0.000250251		0.798644	0.526	0.526	0.828886	~Nutrients.monthly.probiotic.dairy + Technical.run_20201030_isala_cross_4 + Technical.run_20201016_isala_cross_2 + Technical.libsize + Technical.run_20201009_isala_cross_1 + Technical.run_20201204_isala_cross_8 + Sexual.Intercourse.24hours + Technical.run_20201120_isala_cross_6 + Technical.run_20210119_isala_cross_7 + Health.Antibiotic.3months + Technical.run_20201023_isala_cross_3 + Technical.ru…	beta	3043
mda.beta	Nutrients.monthly.probiotic.yoghurt	0.000572378		1.82729	0.101	0.101	0.543471	~Nutrients.monthly.probiotic.yoghurt + Technical.run_20201030_isala_cross_4 + Technical.run_20201016_isala_cross_2 + Technical.libsize + Technical.run_20201009_isala_cross_1 + Technical.run_20201204_isala_cross_8 + Sexual.Intercourse.24hours + Technical.run_20201120_isala_cross_6 + Technical.run_20210119_isala_cross_7 + Health.Antibiotic.3months + Technical.run_20201023_isala_cross_3 + Technical.…	beta	3043
mda.beta	Nutrients.monthly.probiotic.capsules	0.000205445		0.655621	0.65	0.65	0.828886	~Nutrients.monthly.probiotic.capsules + Technical.run_20201030_isala_cross_4 + Technical.run_20201016_isala_cross_2 + Technical.libsize + Technical.run_20201009_isala_cross_1 + Technical.run_20201204_isala_cross_8 + Sexual.Intercourse.24hours + Technical.run_20201120_isala_cross_6 + Technical.run_20210119_isala_cross_7 + Health.Antibiotic.3months + Technical.run_20201023_isala_cross_3 + Technical…	beta	3043
mda.beta	Nutrients.monthly.dairy	0.000149397		0.476732	0.819	0.819	0.92104	~Nutrients.monthly.dairy + Technical.run_20201030_isala_cross_4 + Technical.run_20201016_isala_cross_2 + Technical.libsize + Technical.run_20201009_isala_cross_1 + Technical.run_20201204_isala_cross_8 + Sexual.Intercourse.24hours + Technical.run_20201120_isala_cross_6 + Technical.run_20210119_isala_cross_7 + Health.Antibiotic.3months + Technical.run_20201023_isala_cross_3 + Technical.run_20201211…	beta	3043
mda.beta	Nutrients.monthly.fermentedfood	0.000274938		0.877452	0.466	0.466	0.792168	~Nutrients.monthly.fermentedfood + Technical.run_20201030_isala_cross_4 + Technical.run_20201016_isala_cross_2 + Technical.libsize + Technical.run_20201009_isala_cross_1 + Technical.run_20201204_isala_cross_8 + Sexual.Intercourse.24hours + Technical.run_20201120_isala_cross_6 + Technical.run_20210119_isala_cross_7 + Health.Antibiotic.3months + Technical.run_20201023_isala_cross_3 + Technical.run_…	beta	3043
mda.beta	Nutrients.monthly.alcohol	0.000546254		1.74384	0.12	0.12	0.573991	~Nutrients.monthly.alcohol + Technical.run_20201030_isala_cross_4 + Technical.run_20201016_isala_cross_2 + Technical.libsize + Technical.run_20201009_isala_cross_1 + Technical.run_20201204_isala_cross_8 + Sexual.Intercourse.24hours + Technical.run_20201120_isala_cross_6 + Technical.run_20210119_isala_cross_7 + Health.Antibiotic.3months + Technical.run_20201023_isala_cross_3 + Technical.run_202012…	beta	3043
mda.beta	Nutrients.monthly.animalproducts	0.000360387		1.15026	0.284	0.284	0.750654	~Nutrients.monthly.animalproducts + Technical.run_20201030_isala_cross_4 + Technical.run_20201016_isala_cross_2 + Technical.libsize + Technical.run_20201009_isala_cross_1 + Technical.run_20201204_isala_cross_8 + Sexual.Intercourse.24hours + Technical.run_20201120_isala_cross_6 + Technical.run_20210119_isala_cross_7 + Health.Antibiotic.3months + Technical.run_20201023_isala_cross_3 + Technical.run…	beta	3043
mda.beta	Nutrients.monthly.fish	0.000440699		1.40672	0.209	0.209	0.651789	~Nutrients.monthly.fish + Technical.run_20201030_isala_cross_4 + Technical.run_20201016_isala_cross_2 + Technical.libsize + Technical.run_20201009_isala_cross_1 + Technical.run_20201204_isala_cross_8 + Sexual.Intercourse.24hours + Technical.run_20201120_isala_cross_6 + Technical.run_20210119_isala_cross_7 + Health.Antibiotic.3months + Technical.run_20201023_isala_cross_3 + Technical.run_20201211_…	beta	3043
mda.beta	Nutrients.monthly.fruit	0.000205431		0.655576	0.647	0.647	0.828886	~Nutrients.monthly.fruit + Technical.run_20201030_isala_cross_4 + Technical.run_20201016_isala_cross_2 + Technical.libsize + Technical.run_20201009_isala_cross_1 + Technical.run_20201204_isala_cross_8 + Sexual.Intercourse.24hours + Technical.run_20201120_isala_cross_6 + Technical.run_20210119_isala_cross_7 + Health.Antibiotic.3months + Technical.run_20201023_isala_cross_3 + Technical.run_20201211…	beta	3043
mda.beta	Nutrients.monthly.vegetables	0.000338404		1.08007	0.32	0.32	0.755995	~Nutrients.monthly.vegetables + Technical.run_20201030_isala_cross_4 + Technical.run_20201016_isala_cross_2 + Technical.libsize + Technical.run_20201009_isala_cross_1 + Technical.run_20201204_isala_cross_8 + Sexual.Intercourse.24hours + Technical.run_20201120_isala_cross_6 + Technical.run_20210119_isala_cross_7 + Health.Antibiotic.3months + Technical.run_20201023_isala_cross_3 + Technical.run_202…	beta	3043
mda.beta	Nutrients.monthly.probiotics	9.9241e-05		0.316664	0.95	0.95	0.958	~Nutrients.monthly.probiotics + Technical.run_20201030_isala_cross_4 + Technical.run_20201016_isala_cross_2 + Technical.libsize + Technical.run_20201009_isala_cross_1 + Technical.run_20201204_isala_cross_8 + Sexual.Intercourse.24hours + Technical.run_20201120_isala_cross_6 + Technical.run_20210119_isala_cross_7 + Health.Antibiotic.3months + Technical.run_20201023_isala_cross_3 + Technical.run_202…	beta	3043
mda.beta	Vaginal.symptom.swelling	0.000602527		1.9236	0.08	0.08	0.528625	~Vaginal.symptom.swelling + Technical.run_20201030_isala_cross_4 + Technical.run_20201016_isala_cross_2 + Technical.libsize + Technical.run_20201009_isala_cross_1 + Technical.run_20201204_isala_cross_8 + Sexual.Intercourse.24hours + Technical.run_20201120_isala_cross_6 + Technical.run_20210119_isala_cross_7 + Health.Antibiotic.3months + Technical.run_20201023_isala_cross_3 + Technical.run_2020121…	beta	3043	FALSE:2973, TRUE:70
mda.beta	Vaginal.symptom.pain	0.000322489		1.02926	0.376	0.376	0.775006	~Vaginal.symptom.pain + Technical.run_20201030_isala_cross_4 + Technical.run_20201016_isala_cross_2 + Technical.libsize + Technical.run_20201009_isala_cross_1 + Technical.run_20201204_isala_cross_8 + Sexual.Intercourse.24hours + Technical.run_20201120_isala_cross_6 + Technical.run_20210119_isala_cross_7 + Health.Antibiotic.3months + Technical.run_20201023_isala_cross_3 + Technical.run_20201211_is…	beta	3043	FALSE:2965, TRUE:78
mda.beta	Vaginal.symptom.itch	0.000495415		1.58146	0.161	0.161	0.633386	~Vaginal.symptom.itch + Technical.run_20201030_isala_cross_4 + Technical.run_20201016_isala_cross_2 + Technical.libsize + Technical.run_20201009_isala_cross_1 + Technical.run_20201204_isala_cross_8 + Sexual.Intercourse.24hours + Technical.run_20201120_isala_cross_6 + Technical.run_20210119_isala_cross_7 + Health.Antibiotic.3months + Technical.run_20201023_isala_cross_3 + Technical.run_20201211_is…	beta	3043	FALSE:2632, TRUE:411
mda.beta	Vaginal.symptom.burning	0.000274684		0.87664	0.449	0.449	0.792168	~Vaginal.symptom.burning + Technical.run_20201030_isala_cross_4 + Technical.run_20201016_isala_cross_2 + Technical.libsize + Technical.run_20201009_isala_cross_1 + Technical.run_20201204_isala_cross_8 + Sexual.Intercourse.24hours + Technical.run_20201120_isala_cross_6 + Technical.run_20210119_isala_cross_7 + Health.Antibiotic.3months + Technical.run_20201023_isala_cross_3 + Technical.run_20201211…	beta	3043	FALSE:2867, TRUE:176
mda.beta	Vaginal.discharge	0.000471692		1.5057	0.166	0.166	0.633386	~Vaginal.discharge + Technical.run_20201030_isala_cross_4 + Technical.run_20201016_isala_cross_2 + Technical.libsize + Technical.run_20201009_isala_cross_1 + Technical.run_20201204_isala_cross_8 + Sexual.Intercourse.24hours + Technical.run_20201120_isala_cross_6 + Technical.run_20210119_isala_cross_7 + Health.Antibiotic.3months + Technical.run_20201023_isala_cross_3 + Technical.run_20201211_isala…	beta	3043	FALSE:2819, TRUE:224
mda.beta	Vaginal.symptom.urinaryinfection	0.000598055		1.90931	0.094	0.094	0.528625	~Vaginal.symptom.urinaryinfection + Technical.run_20201030_isala_cross_4 + Technical.run_20201016_isala_cross_2 + Technical.libsize + Technical.run_20201009_isala_cross_1 + Technical.run_20201204_isala_cross_8 + Sexual.Intercourse.24hours + Technical.run_20201120_isala_cross_6 + Technical.run_20210119_isala_cross_7 + Health.Antibiotic.3months + Technical.run_20201023_isala_cross_3 + Technical.run…	beta	3043	FALSE:2996, TRUE:47
mda.beta	Vaginal.symptom.other	0.000241101		0.769434	0.588	0.588	0.828886	~Vaginal.symptom.other + Technical.run_20201030_isala_cross_4 + Technical.run_20201016_isala_cross_2 + Technical.libsize + Technical.run_20201009_isala_cross_1 + Technical.run_20201204_isala_cross_8 + Sexual.Intercourse.24hours + Technical.run_20201120_isala_cross_6 + Technical.run_20210119_isala_cross_7 + Health.Antibiotic.3months + Technical.run_20201023_isala_cross_3 + Technical.run_20201211_i…	beta	3043	FALSE:2935, TRUE:108
mda.beta	Health.smoking	0.000679638		2.16996	0.058	0.058	0.528625	~Health.smoking + Technical.run_20201030_isala_cross_4 + Technical.run_20201016_isala_cross_2 + Technical.libsize + Technical.run_20201009_isala_cross_1 + Technical.run_20201204_isala_cross_8 + Sexual.Intercourse.24hours + Technical.run_20201120_isala_cross_6 + Technical.run_20210119_isala_cross_7 + Health.Antibiotic.3months + Technical.run_20201023_isala_cross_3 + Technical.run_20201211_isala_cr…	beta	3043	FALSE:2827, TRUE:216
mda.beta	Health.druguser	0.000691397		2.20753	0.053	0.053	0.528625	~Health.druguser + Technical.run_20201030_isala_cross_4 + Technical.run_20201016_isala_cross_2 + Technical.libsize + Technical.run_20201009_isala_cross_1 + Technical.run_20201204_isala_cross_8 + Sexual.Intercourse.24hours + Technical.run_20201120_isala_cross_6 + Technical.run_20210119_isala_cross_7 + Health.Antibiotic.3months + Technical.run_20201023_isala_cross_3 + Technical.run_20201211_isala_c…	beta	3043	FALSE:2780, TRUE:263
mda.beta	Vaginal.estrogen.highendogenous	0.000631231		2.0153	0.075	0.075	0.528625	~Vaginal.estrogen.highendogenous + Technical.run_20201030_isala_cross_4 + Technical.run_20201016_isala_cross_2 + Technical.libsize + Technical.run_20201009_isala_cross_1 + Technical.run_20201204_isala_cross_8 + Sexual.Intercourse.24hours + Technical.run_20201120_isala_cross_6 + Technical.run_20210119_isala_cross_7 + Health.Antibiotic.3months + Technical.run_20201023_isala_cross_3 + Technical.run_…	beta	3043	FALSE:2648, TRUE:395
mda.beta	Vaginal.progestogen.highendogenous	0.000640372		2.0445	0.082	0.082	0.528625	~Vaginal.progestogen.highendogenous + Technical.run_20201030_isala_cross_4 + Technical.run_20201016_isala_cross_2 + Technical.libsize + Technical.run_20201009_isala_cross_1 + Technical.run_20201204_isala_cross_8 + Sexual.Intercourse.24hours + Technical.run_20201120_isala_cross_6 + Technical.run_20210119_isala_cross_7 + Health.Antibiotic.3months + Technical.run_20201023_isala_cross_3 + Technical.r…	beta	3043	FALSE:1031, TRUE:2012
mda.beta	Vaginal.progestogen.highexogenous	0.000640372		2.0445	0.063	0.063	0.528625	~Vaginal.progestogen.highexogenous + Technical.run_20201030_isala_cross_4 + Technical.run_20201016_isala_cross_2 + Technical.libsize + Technical.run_20201009_isala_cross_1 + Technical.run_20201204_isala_cross_8 + Sexual.Intercourse.24hours + Technical.run_20201120_isala_cross_6 + Technical.run_20210119_isala_cross_7 + Health.Antibiotic.3months + Technical.run_20201023_isala_cross_3 + Technical.ru…	beta	3043	FALSE:1031, TRUE:2012
mda.beta	Health.mental.increasedstress	0.000327783		1.04616	0.379	0.379	0.775006	~Health.mental.increasedstress + Technical.run_20201030_isala_cross_4 + Technical.run_20201016_isala_cross_2 + Technical.libsize + Technical.run_20201009_isala_cross_1 + Technical.run_20201204_isala_cross_8 + Sexual.Intercourse.24hours + Technical.run_20201120_isala_cross_6 + Technical.run_20210119_isala_cross_7 + Health.Antibiotic.3months + Technical.run_20201023_isala_cross_3 + Technical.run_20…	beta	3043
mda.beta	Hygiene.douching	0.000185585		0.59223	0.709	0.709	0.850391	~Hygiene.douching + Technical.run_20201030_isala_cross_4 + Technical.run_20201016_isala_cross_2 + Technical.libsize + Technical.run_20201009_isala_cross_1 + Technical.run_20201204_isala_cross_8 + Sexual.Intercourse.24hours + Technical.run_20201120_isala_cross_6 + Technical.run_20210119_isala_cross_7 + Health.Antibiotic.3months + Technical.run_20201023_isala_cross_3 + Technical.run_20201211_isala_…	beta	3043	FALSE:2914, TRUE:129
mda.beta	Hygiene.shaving	0.000516247		1.648	0.126	0.126	0.573991	~Hygiene.shaving + Technical.run_20201030_isala_cross_4 + Technical.run_20201016_isala_cross_2 + Technical.libsize + Technical.run_20201009_isala_cross_1 + Technical.run_20201204_isala_cross_8 + Sexual.Intercourse.24hours + Technical.run_20201120_isala_cross_6 + Technical.run_20210119_isala_cross_7 + Health.Antibiotic.3months + Technical.run_20201023_isala_cross_3 + Technical.run_20201211_isala_c…	beta	3043	FALSE:619, TRUE:2424
mda.beta	Environment.born.inbelgium	0.000574848		1.83518	0.107	0.107	0.543471	~Environment.born.inbelgium + Technical.run_20201030_isala_cross_4 + Technical.run_20201016_isala_cross_2 + Technical.libsize + Technical.run_20201009_isala_cross_1 + Technical.run_20201204_isala_cross_8 + Sexual.Intercourse.24hours + Technical.run_20201120_isala_cross_6 + Technical.run_20210119_isala_cross_7 + Health.Antibiotic.3months + Technical.run_20201023_isala_cross_3 + Technical.run_20201…	beta	3043	FALSE:165, TRUE:2878
mda.beta	Health.Antibiotic.3months	0.000363787		1.16106	0.302	0.302	0.755995	~Health.Antibiotic.3months + Technical.run_20201030_isala_cross_4 + Technical.run_20201016_isala_cross_2 + Technical.libsize + Technical.run_20201009_isala_cross_1 + Technical.run_20201204_isala_cross_8 + Sexual.Intercourse.24hours + Technical.run_20201120_isala_cross_6 + Technical.run_20210119_isala_cross_7 + Technical.run_20201023_isala_cross_3 + Technical.run_20201211_isala_cross_9 + General.A…	beta	3043	FALSE:2412, TRUE:631
mda.beta	Health.Antibiotic.ever	0.000474902		1.40404	0.194	0.194	0.645558	~Health.Antibiotic.ever + Technical.run_20201030_isala_cross_4 + Technical.run_20201016_isala_cross_2 + Technical.libsize + Technical.run_20201009_isala_cross_1 + Technical.run_20201204_isala_cross_8 + Sexual.Intercourse.24hours + Technical.run_20201120_isala_cross_6 + Technical.run_20210119_isala_cross_7 + Health.Antibiotic.3months + Technical.run_20201023_isala_cross_3 + Technical.run_20201211_…	beta	2822	FALSE:111, TRUE:2711
mda.beta	Vaginal.Intercourse.duringperiod	0.000774651		2.03573	0.076	0.076	0.528625	~Vaginal.Intercourse.duringperiod + Technical.run_20201030_isala_cross_4 + Technical.run_20201016_isala_cross_2 + Technical.libsize + Technical.run_20201009_isala_cross_1 + Technical.run_20201204_isala_cross_8 + Sexual.Intercourse.24hours + Technical.run_20201120_isala_cross_6 + Technical.run_20210119_isala_cross_7 + Health.Antibiotic.3months + Technical.run_20201023_isala_cross_3 + Technical.run…	beta	2510	FALSE:1898, TRUE:612
mda.beta	Health.medication.newrecent	0.000362038		1.15089	0.289	0.289	0.750654	~Health.medication.newrecent + Technical.run_20201030_isala_cross_4 + Technical.run_20201016_isala_cross_2 + Technical.libsize + Technical.run_20201009_isala_cross_1 + Technical.run_20201204_isala_cross_8 + Sexual.Intercourse.24hours + Technical.run_20201120_isala_cross_6 + Technical.run_20210119_isala_cross_7 + Health.Antibiotic.3months + Technical.run_20201023_isala_cross_3 + Technical.run_2020…	beta	3031	FALSE:2573, TRUE:458
mda.beta	Hygiene.24h.bath	9.49128e-05		0.302852	0.958	0.958	0.958	~Hygiene.24h.bath + Technical.run_20201030_isala_cross_4 + Technical.run_20201016_isala_cross_2 + Technical.libsize + Technical.run_20201009_isala_cross_1 + Technical.run_20201204_isala_cross_8 + Sexual.Intercourse.24hours + Technical.run_20201120_isala_cross_6 + Technical.run_20210119_isala_cross_7 + Health.Antibiotic.3months + Technical.run_20201023_isala_cross_3 + Technical.run_20201211_isala_…	beta	3043	FALSE:2815, TRUE:228
mda.beta	Hygiene.24h.shower	0.000608789		1.94361	0.088	0.088	0.528625	~Hygiene.24h.shower + Technical.run_20201030_isala_cross_4 + Technical.run_20201016_isala_cross_2 + Technical.libsize + Technical.run_20201009_isala_cross_1 + Technical.run_20201204_isala_cross_8 + Sexual.Intercourse.24hours + Technical.run_20201120_isala_cross_6 + Technical.run_20210119_isala_cross_7 + Health.Antibiotic.3months + Technical.run_20201023_isala_cross_3 + Technical.run_20201211_isal…	beta	3043	FALSE:2209, TRUE:834
mda.beta	Hygiene.24h.underwearsleep	0.000495172		1.58069	0.164	0.164	0.633386	~Hygiene.24h.underwearsleep + Technical.run_20201030_isala_cross_4 + Technical.run_20201016_isala_cross_2 + Technical.libsize + Technical.run_20201009_isala_cross_1 + Technical.run_20201204_isala_cross_8 + Sexual.Intercourse.24hours + Technical.run_20201120_isala_cross_6 + Technical.run_20210119_isala_cross_7 + Health.Antibiotic.3months + Technical.run_20201023_isala_cross_3 + Technical.run_20201…	beta	3043	FALSE:2409, TRUE:634
mda.beta	Hygiene.24h.wetwipe	0.000395871		1.26356	0.263	0.263	0.724723	~Hygiene.24h.wetwipe + Technical.run_20201030_isala_cross_4 + Technical.run_20201016_isala_cross_2 + Technical.libsize + Technical.run_20201009_isala_cross_1 + Technical.run_20201204_isala_cross_8 + Sexual.Intercourse.24hours + Technical.run_20201120_isala_cross_6 + Technical.run_20210119_isala_cross_7 + Health.Antibiotic.3months + Technical.run_20201023_isala_cross_3 + Technical.run_20201211_isa…	beta	3043	FALSE:2896, TRUE:147
mda.beta	Hygiene.24h.onlywashedvagina	0.000237566		0.75815	0.582	0.582	0.828886	~Hygiene.24h.onlywashedvagina + Technical.run_20201030_isala_cross_4 + Technical.run_20201016_isala_cross_2 + Technical.libsize + Technical.run_20201009_isala_cross_1 + Technical.run_20201204_isala_cross_8 + Sexual.Intercourse.24hours + Technical.run_20201120_isala_cross_6 + Technical.run_20210119_isala_cross_7 + Health.Antibiotic.3months + Technical.run_20201023_isala_cross_3 + Technical.run_202…	beta	3043	FALSE:2966, TRUE:77
mda.beta	Reproductive.pregnancy.preterm	0.000636337		2.03162	0.082	0.082	0.528625	~Reproductive.pregnancy.preterm + Technical.run_20201030_isala_cross_4 + Technical.run_20201016_isala_cross_2 + Technical.libsize + Technical.run_20201009_isala_cross_1 + Technical.run_20201204_isala_cross_8 + Sexual.Intercourse.24hours + Technical.run_20201120_isala_cross_6 + Technical.run_20210119_isala_cross_7 + Health.Antibiotic.3months + Technical.run_20201023_isala_cross_3 + Technical.run_2…	beta	3043	FALSE:2935, TRUE:108
mda.beta	Vaginal.phase.ovulation	0.00120084		1.28021	0.257	0.257	0.722568	~Vaginal.phase.ovulation + Technical.run_20201030_isala_cross_4 + Technical.run_20201016_isala_cross_2 + Technical.libsize + Technical.run_20201009_isala_cross_1 + Technical.run_20201204_isala_cross_8 + Sexual.Intercourse.24hours + Technical.run_20201120_isala_cross_6 + Technical.run_20210119_isala_cross_7 + Health.Antibiotic.3months + Technical.run_20201023_isala_cross_3 + Technical.run_20201211…	beta	1031	FALSE:636, TRUE:395
mda.beta	Sexual.partner.man	0.000754335		1.88307	0.087	0.087	0.528625	~Sexual.partner.man + Technical.run_20201030_isala_cross_4 + Technical.run_20201016_isala_cross_2 + Technical.libsize + Technical.run_20201009_isala_cross_1 + Technical.run_20201204_isala_cross_8 + Sexual.Intercourse.24hours + Technical.run_20201120_isala_cross_6 + Technical.run_20210119_isala_cross_7 + Health.Antibiotic.3months + Technical.run_20201023_isala_cross_3 + Technical.run_20201211_isal…	beta	2375	FALSE:58, TRUE:2317
mda.beta	Sexual.partner.woman	0.000754335		1.88307	0.09	0.09	0.528625	~Sexual.partner.woman + Technical.run_20201030_isala_cross_4 + Technical.run_20201016_isala_cross_2 + Technical.libsize + Technical.run_20201009_isala_cross_1 + Technical.run_20201204_isala_cross_8 + Sexual.Intercourse.24hours + Technical.run_20201120_isala_cross_6 + Technical.run_20210119_isala_cross_7 + Health.Antibiotic.3months + Technical.run_20201023_isala_cross_3 + Technical.run_20201211_is…	beta	2375	FALSE:2317, TRUE:58
mda.beta	Vaginal.Contraceptive.hormonal	0.000297457		0.949342	0.415	0.415	0.792168	~Vaginal.Contraceptive.hormonal + Technical.run_20201030_isala_cross_4 + Technical.run_20201016_isala_cross_2 + Technical.libsize + Technical.run_20201009_isala_cross_1 + Technical.run_20201204_isala_cross_8 + Sexual.Intercourse.24hours + Technical.run_20201120_isala_cross_6 + Technical.run_20210119_isala_cross_7 + Health.Antibiotic.3months + Technical.run_20201023_isala_cross_3 + Technical.run_2…	beta	3043	FALSE:1158, TRUE:1885
mda.beta	Vaginal.symptom.has	0.000466667		1.48965	0.167	0.167	0.633386	~Vaginal.symptom.has + Technical.run_20201030_isala_cross_4 + Technical.run_20201016_isala_cross_2 + Technical.libsize + Technical.run_20201009_isala_cross_1 + Technical.run_20201204_isala_cross_8 + Sexual.Intercourse.24hours + Technical.run_20201120_isala_cross_6 + Technical.run_20210119_isala_cross_7 + Health.Antibiotic.3months + Technical.run_20201023_isala_cross_3 + Technical.run_20201211_isa…	beta	3043	FALSE:2120, TRUE:923
mda.beta	Health.mental.nocheerup	0.000329284		1.05095	0.349	0.349	0.763946	~Health.mental.nocheerup + Technical.run_20201030_isala_cross_4 + Technical.run_20201016_isala_cross_2 + Technical.libsize + Technical.run_20201009_isala_cross_1 + Technical.run_20201204_isala_cross_8 + Sexual.Intercourse.24hours + Technical.run_20201120_isala_cross_6 + Technical.run_20210119_isala_cross_7 + Health.Antibiotic.3months + Technical.run_20201023_isala_cross_3 + Technical.run_20201211…	beta	3043	FALSE:2879, TRUE:164
mda.beta	Health.mental.calm	0.000466841		1.4902	0.177	0.177	0.640109	~Health.mental.calm + Technical.run_20201030_isala_cross_4 + Technical.run_20201016_isala_cross_2 + Technical.libsize + Technical.run_20201009_isala_cross_1 + Technical.run_20201204_isala_cross_8 + Sexual.Intercourse.24hours + Technical.run_20201120_isala_cross_6 + Technical.run_20210119_isala_cross_7 + Health.Antibiotic.3months + Technical.run_20201023_isala_cross_3 + Technical.run_20201211_isal…	beta	3043	FALSE:963, TRUE:2080
mda.beta	Health.mental.sad	0.000287361		0.91711	0.456	0.456	0.792168	~Health.mental.sad + Technical.run_20201030_isala_cross_4 + Technical.run_20201016_isala_cross_2 + Technical.libsize + Technical.run_20201009_isala_cross_1 + Technical.run_20201204_isala_cross_8 + Sexual.Intercourse.24hours + Technical.run_20201120_isala_cross_6 + Technical.run_20210119_isala_cross_7 + Health.Antibiotic.3months + Technical.run_20201023_isala_cross_3 + Technical.run_20201211_isala…	beta	3043	FALSE:2687, TRUE:356
mda.beta	Health.mental.happy	0.000307062		0.980009	0.385	0.385	0.775006	~Health.mental.happy + Technical.run_20201030_isala_cross_4 + Technical.run_20201016_isala_cross_2 + Technical.libsize + Technical.run_20201009_isala_cross_1 + Technical.run_20201204_isala_cross_8 + Sexual.Intercourse.24hours + Technical.run_20201120_isala_cross_6 + Technical.run_20210119_isala_cross_7 + Health.Antibiotic.3months + Technical.run_20201023_isala_cross_3 + Technical.run_20201211_isa…	beta	3043	FALSE:639, TRUE:2404
mda.beta	Health.mental.stressed	0.000408847		1.305	0.229	0.229	0.684714	~Health.mental.stressed + Technical.run_20201030_isala_cross_4 + Technical.run_20201016_isala_cross_2 + Technical.libsize + Technical.run_20201009_isala_cross_1 + Technical.run_20201204_isala_cross_8 + Sexual.Intercourse.24hours + Technical.run_20201120_isala_cross_6 + Technical.run_20210119_isala_cross_7 + Health.Antibiotic.3months + Technical.run_20201023_isala_cross_3 + Technical.run_20201211_…	beta	3043	FALSE:1970, TRUE:1073
mda.beta	Sexual.Intercourse.frequency	0.000212812		0.570725	0.713	0.713	0.850391	~Sexual.Intercourse.frequency + Technical.run_20201030_isala_cross_4 + Technical.run_20201016_isala_cross_2 + Technical.libsize + Technical.run_20201009_isala_cross_1 + Technical.run_20201204_isala_cross_8 + Sexual.Intercourse.24hours + Technical.run_20201120_isala_cross_6 + Technical.run_20210119_isala_cross_7 + Health.Antibiotic.3months + Technical.run_20201023_isala_cross_3 + Technical.run_202…	beta	2560
mda.beta	Environment.general.nonbelgianidentity	0.000232562		0.742176	0.588	0.588	0.828886	~Environment.general.nonbelgianidentity + Technical.run_20201030_isala_cross_4 + Technical.run_20201016_isala_cross_2 + Technical.libsize + Technical.run_20201009_isala_cross_1 + Technical.run_20201204_isala_cross_8 + Sexual.Intercourse.24hours + Technical.run_20201120_isala_cross_6 + Technical.run_20210119_isala_cross_7 + Health.Antibiotic.3months + Technical.run_20201023_isala_cross_3 + Technic…	beta	3043	FALSE:2743, TRUE:300
mda.beta	Health.mental.ppi	0.000253384		0.808645	0.527	0.527	0.828886	~Health.mental.ppi + Technical.run_20201030_isala_cross_4 + Technical.run_20201016_isala_cross_2 + Technical.libsize + Technical.run_20201009_isala_cross_1 + Technical.run_20201204_isala_cross_8 + Sexual.Intercourse.24hours + Technical.run_20201120_isala_cross_6 + Technical.run_20210119_isala_cross_7 + Health.Antibiotic.3months + Technical.run_20201023_isala_cross_3 + Technical.run_20201211_isala…	beta	3043	FALSE:2944, TRUE:99
mda.beta	Hygiene.48hours.tampon	0.00036424		1.16256	0.32	0.32	0.755995	~Hygiene.48hours.tampon + Technical.run_20201030_isala_cross_4 + Technical.run_20201016_isala_cross_2 + Technical.libsize + Technical.run_20201009_isala_cross_1 + Technical.run_20201204_isala_cross_8 + Sexual.Intercourse.24hours + Technical.run_20201120_isala_cross_6 + Technical.run_20210119_isala_cross_7 + Health.Antibiotic.3months + Technical.run_20201023_isala_cross_3 + Technical.run_20201211_…	beta	3043	FALSE:2943, TRUE:100
mda.beta	Hygiene.48hours.cup	0.000500915		1.59903	0.13	0.13	0.573991	~Hygiene.48hours.cup + Technical.run_20201030_isala_cross_4 + Technical.run_20201016_isala_cross_2 + Technical.libsize + Technical.run_20201009_isala_cross_1 + Technical.run_20201204_isala_cross_8 + Sexual.Intercourse.24hours + Technical.run_20201120_isala_cross_6 + Technical.run_20210119_isala_cross_7 + Health.Antibiotic.3months + Technical.run_20201023_isala_cross_3 + Technical.run_20201211_isa…	beta	3043	FALSE:2965, TRUE:78
mda.beta	Hygiene.period.liner	0.000240626		0.76792	0.558	0.558	0.828886	~Hygiene.period.liner + Technical.run_20201030_isala_cross_4 + Technical.run_20201016_isala_cross_2 + Technical.libsize + Technical.run_20201009_isala_cross_1 + Technical.run_20201204_isala_cross_8 + Sexual.Intercourse.24hours + Technical.run_20201120_isala_cross_6 + Technical.run_20210119_isala_cross_7 + Health.Antibiotic.3months + Technical.run_20201023_isala_cross_3 + Technical.run_20201211_is…	beta	3043	FALSE:1991, TRUE:1052
mda.beta	General.timetoarrival	0.000221991		0.707396	0.663	0.663	0.834077	~General.timetoarrival + Technical.run_20201030_isala_cross_4 + Technical.run_20201016_isala_cross_2 + Technical.libsize + Technical.run_20201009_isala_cross_1 + Technical.run_20201204_isala_cross_8 + Sexual.Intercourse.24hours + Technical.run_20201120_isala_cross_6 + Technical.run_20210119_isala_cross_7 + Health.Antibiotic.3months + Technical.run_20201023_isala_cross_3 + Technical.run_20201211_i…	beta	3039
mda.beta	Nutrients.vegetarian	0.000135007		0.430805	0.87	0.87	0.936473	~Nutrients.vegetarian + Technical.run_20201030_isala_cross_4 + Technical.run_20201016_isala_cross_2 + Technical.libsize + Technical.run_20201009_isala_cross_1 + Technical.run_20201204_isala_cross_8 + Sexual.Intercourse.24hours + Technical.run_20201120_isala_cross_6 + Technical.run_20210119_isala_cross_7 + Health.Antibiotic.3months + Technical.run_20201023_isala_cross_3 + Technical.run_20201211_is…	beta	3043	FALSE:2869, TRUE:174
mda.beta	Nutrients.pescetarian	0.000523668		1.6717	0.124	0.124	0.573991	~Nutrients.pescetarian + Technical.run_20201030_isala_cross_4 + Technical.run_20201016_isala_cross_2 + Technical.libsize + Technical.run_20201009_isala_cross_1 + Technical.run_20201204_isala_cross_8 + Sexual.Intercourse.24hours + Technical.run_20201120_isala_cross_6 + Technical.run_20210119_isala_cross_7 + Health.Antibiotic.3months + Technical.run_20201023_isala_cross_3 + Technical.run_20201211_i…	beta	3043	FALSE:2728, TRUE:315
mda.beta	Nutrients.vegan	0.00014544		0.464102	0.839	0.839	0.92104	~Nutrients.vegan + Technical.run_20201030_isala_cross_4 + Technical.run_20201016_isala_cross_2 + Technical.libsize + Technical.run_20201009_isala_cross_1 + Technical.run_20201204_isala_cross_8 + Sexual.Intercourse.24hours + Technical.run_20201120_isala_cross_6 + Technical.run_20210119_isala_cross_7 + Health.Antibiotic.3months + Technical.run_20201023_isala_cross_3 + Technical.run_20201211_isala_c…	beta	3043	FALSE:2878, TRUE:165
mda.beta	Environment.urban	0.000579236		1.8492	0.103	0.103	0.543471	~Environment.urban + Technical.run_20201030_isala_cross_4 + Technical.run_20201016_isala_cross_2 + Technical.libsize + Technical.run_20201009_isala_cross_1 + Technical.run_20201204_isala_cross_8 + Sexual.Intercourse.24hours + Technical.run_20201120_isala_cross_6 + Technical.run_20210119_isala_cross_7 + Health.Antibiotic.3months + Technical.run_20201023_isala_cross_3 + Technical.run_20201211_isala…	beta	3043	FALSE:519, TRUE:2524
mda.beta	Environment.countryside	0.000579236		1.8492	0.093	0.093	0.528625	~Environment.countryside + Technical.run_20201030_isala_cross_4 + Technical.run_20201016_isala_cross_2 + Technical.libsize + Technical.run_20201009_isala_cross_1 + Technical.run_20201204_isala_cross_8 + Sexual.Intercourse.24hours + Technical.run_20201120_isala_cross_6 + Technical.run_20210119_isala_cross_7 + Health.Antibiotic.3months + Technical.run_20201023_isala_cross_3 + Technical.run_20201211…	beta	3043	FALSE:2524, TRUE:519
mda.beta	Environment.3yearsinbelgium	0.000388241		1.2392	0.248	0.248	0.711567	~Environment.3yearsinbelgium + Technical.run_20201030_isala_cross_4 + Technical.run_20201016_isala_cross_2 + Technical.libsize + Technical.run_20201009_isala_cross_1 + Technical.run_20201204_isala_cross_8 + Sexual.Intercourse.24hours + Technical.run_20201120_isala_cross_6 + Technical.run_20210119_isala_cross_7 + Health.Antibiotic.3months + Technical.run_20201023_isala_cross_3 + Technical.run_2020…	beta	3043	FALSE:145, TRUE:2898
mda.beta	General.finance.difficulty	0.000636407		2.03052	0.079	0.079	0.528625	~General.finance.difficulty + Technical.run_20201030_isala_cross_4 + Technical.run_20201016_isala_cross_2 + Technical.libsize + Technical.run_20201009_isala_cross_1 + Technical.run_20201204_isala_cross_8 + Sexual.Intercourse.24hours + Technical.run_20201120_isala_cross_6 + Technical.run_20210119_isala_cross_7 + Health.Antibiotic.3months + Technical.run_20201023_isala_cross_3 + Technical.run_20201…	beta	3041	FALSE:2647, TRUE:394
mda.beta	Health.selfeval_Good	0.000215797		0.688662	0.64	0.64	0.828886	~Health.selfeval_Good + Technical.run_20201030_isala_cross_4 + Technical.run_20201016_isala_cross_2 + Technical.libsize + Technical.run_20201009_isala_cross_1 + Technical.run_20201204_isala_cross_8 + Sexual.Intercourse.24hours + Technical.run_20201120_isala_cross_6 + Technical.run_20210119_isala_cross_7 + Health.Antibiotic.3months + Technical.run_20201023_isala_cross_3 + Technical.run_20201211_is…	beta	3043	FALSE:1249, TRUE:1794
mda.beta	Health.selfeval_Moderate	0.000616083		1.96691	0.08	0.08	0.528625	~Health.selfeval_Moderate + Technical.run_20201030_isala_cross_4 + Technical.run_20201016_isala_cross_2 + Technical.libsize + Technical.run_20201009_isala_cross_1 + Technical.run_20201204_isala_cross_8 + Sexual.Intercourse.24hours + Technical.run_20201120_isala_cross_6 + Technical.run_20210119_isala_cross_7 + Health.Antibiotic.3months + Technical.run_20201023_isala_cross_3 + Technical.run_2020121…	beta	3043	FALSE:2658, TRUE:385
mda.beta	Health.selfeval_Poor	0.000223754		0.71406	0.606	0.606	0.828886	~Health.selfeval_Poor + Technical.run_20201030_isala_cross_4 + Technical.run_20201016_isala_cross_2 + Technical.libsize + Technical.run_20201009_isala_cross_1 + Technical.run_20201204_isala_cross_8 + Sexual.Intercourse.24hours + Technical.run_20201120_isala_cross_6 + Technical.run_20210119_isala_cross_7 + Health.Antibiotic.3months + Technical.run_20201023_isala_cross_3 + Technical.run_20201211_is…	beta	3043	FALSE:3006, TRUE:37
mda.beta	Health.selfeval_Verygood	0.000481071		1.53565	0.17	0.17	0.633386	~Health.selfeval_Verygood + Technical.run_20201030_isala_cross_4 + Technical.run_20201016_isala_cross_2 + Technical.libsize + Technical.run_20201009_isala_cross_1 + Technical.run_20201204_isala_cross_8 + Sexual.Intercourse.24hours + Technical.run_20201120_isala_cross_6 + Technical.run_20210119_isala_cross_7 + Health.Antibiotic.3months + Technical.run_20201023_isala_cross_3 + Technical.run_2020121…	beta	3043	FALSE:2217, TRUE:826
mda.beta	Health.selfeval_Verypoor	0.00037143		1.18552	0.303	0.303	0.755995	~Health.selfeval_Verypoor + Technical.run_20201030_isala_cross_4 + Technical.run_20201016_isala_cross_2 + Technical.libsize + Technical.run_20201009_isala_cross_1 + Technical.run_20201204_isala_cross_8 + Sexual.Intercourse.24hours + Technical.run_20201120_isala_cross_6 + Technical.run_20210119_isala_cross_7 + Health.Antibiotic.3months + Technical.run_20201023_isala_cross_3 + Technical.run_2020121…	beta	3043	FALSE:3042, TRUE:1
mda.beta	Sexual.relationshipstatus_Multiplepartners	0.000662818		2.11622	0.061	0.061	0.528625	~Sexual.relationshipstatus_Multiplepartners + Technical.run_20201030_isala_cross_4 + Technical.run_20201016_isala_cross_2 + Technical.libsize + Technical.run_20201009_isala_cross_1 + Technical.run_20201204_isala_cross_8 + Sexual.Intercourse.24hours + Technical.run_20201120_isala_cross_6 + Technical.run_20210119_isala_cross_7 + Health.Antibiotic.3months + Technical.run_20201023_isala_cross_3 + Tec…	beta	3043	FALSE:2976, TRUE:67
mda.beta	Health.Sleep.week_3to6.5h	0.000708725		2.26215	0.053	0.053	0.528625	~Health.Sleep.week_3to6.5h + Technical.run_20201030_isala_cross_4 + Technical.run_20201016_isala_cross_2 + Technical.libsize + Technical.run_20201009_isala_cross_1 + Technical.run_20201204_isala_cross_8 + Sexual.Intercourse.24hours + Technical.run_20201120_isala_cross_6 + Technical.run_20210119_isala_cross_7 + Health.Antibiotic.3months + Technical.run_20201023_isala_cross_3 + Technical.run_202012…	beta	3042	FALSE:2486, TRUE:556
mda.beta	Health.Sleep.week_6.5to8.5h	0.000636098		2.03018	0.082	0.082	0.528625	~Health.Sleep.week_6.5to8.5h + Technical.run_20201030_isala_cross_4 + Technical.run_20201016_isala_cross_2 + Technical.libsize + Technical.run_20201009_isala_cross_1 + Technical.run_20201204_isala_cross_8 + Sexual.Intercourse.24hours + Technical.run_20201120_isala_cross_6 + Technical.run_20210119_isala_cross_7 + Health.Antibiotic.3months + Technical.run_20201023_isala_cross_3 + Technical.run_2020…	beta	3042	FALSE:724, TRUE:2318
mda.beta	Health.Sleep.week_9to12	0.000115244		0.367611	0.908	0.908	0.953393	~Health.Sleep.week_9to12 + Technical.run_20201030_isala_cross_4 + Technical.run_20201016_isala_cross_2 + Technical.libsize + Technical.run_20201009_isala_cross_1 + Technical.run_20201204_isala_cross_8 + Sexual.Intercourse.24hours + Technical.run_20201120_isala_cross_6 + Technical.run_20210119_isala_cross_7 + Health.Antibiotic.3months + Technical.run_20201023_isala_cross_3 + Technical.run_20201211…	beta	3042	FALSE:2874, TRUE:168
mda.beta	Hygiene.wipedirection_backtofront	0.000217658		0.670866	0.646	0.646	0.828886	~Hygiene.wipedirection_backtofront + Technical.run_20201030_isala_cross_4 + Technical.run_20201016_isala_cross_2 + Technical.libsize + Technical.run_20201009_isala_cross_1 + Technical.run_20201204_isala_cross_8 + Sexual.Intercourse.24hours + Technical.run_20201120_isala_cross_6 + Technical.run_20210119_isala_cross_7 + Health.Antibiotic.3months + Technical.run_20201023_isala_cross_3 + Technical.ru…	beta	2939	FALSE:2023, TRUE:916
mda.beta	Hygiene.wipedirection_both	0.000509312		1.57029	0.184	0.184	0.640109	~Hygiene.wipedirection_both + Technical.run_20201030_isala_cross_4 + Technical.run_20201016_isala_cross_2 + Technical.libsize + Technical.run_20201009_isala_cross_1 + Technical.run_20201204_isala_cross_8 + Sexual.Intercourse.24hours + Technical.run_20201120_isala_cross_6 + Technical.run_20210119_isala_cross_7 + Health.Antibiotic.3months + Technical.run_20201023_isala_cross_3 + Technical.run_20201…	beta	2939	FALSE:2356, TRUE:583
mda.beta	Hygiene.wipedirection_fronttoback	0.000658015		2.02908	0.068	0.068	0.528625	~Hygiene.wipedirection_fronttoback + Technical.run_20201030_isala_cross_4 + Technical.run_20201016_isala_cross_2 + Technical.libsize + Technical.run_20201009_isala_cross_1 + Technical.run_20201204_isala_cross_8 + Sexual.Intercourse.24hours + Technical.run_20201120_isala_cross_6 + Technical.run_20210119_isala_cross_7 + Health.Antibiotic.3months + Technical.run_20201023_isala_cross_3 + Technical.ru…	beta	2939	FALSE:1499, TRUE:1440
mda.beta	Hygiene.underwear.change_daily	0.000106898		0.338797	0.941	0.941	0.958	~Hygiene.underwear.change_daily + Technical.run_20201030_isala_cross_4 + Technical.run_20201016_isala_cross_2 + Technical.libsize + Technical.run_20201009_isala_cross_1 + Technical.run_20201204_isala_cross_8 + Sexual.Intercourse.24hours + Technical.run_20201120_isala_cross_6 + Technical.run_20210119_isala_cross_7 + Health.Antibiotic.3months + Technical.run_20201023_isala_cross_3 + Technical.run_2…	beta	3022	FALSE:268, TRUE:2754
mda.beta	Hygiene.underwear.change_multipleperday	0.000178548		0.565925	0.75	0.75	0.871437	~Hygiene.underwear.change_multipleperday + Technical.run_20201030_isala_cross_4 + Technical.run_20201016_isala_cross_2 + Technical.libsize + Technical.run_20201009_isala_cross_1 + Technical.run_20201204_isala_cross_8 + Sexual.Intercourse.24hours + Technical.run_20201120_isala_cross_6 + Technical.run_20210119_isala_cross_7 + Health.Antibiotic.3months + Technical.run_20201023_isala_cross_3 + Techni…	beta	3022	FALSE:2875, TRUE:147
mda.beta	Hygiene.underwear.change_multipleperweek	0.000191701		0.607624	0.708	0.708	0.850391	~Hygiene.underwear.change_multipleperweek + Technical.run_20201030_isala_cross_4 + Technical.run_20201016_isala_cross_2 + Technical.libsize + Technical.run_20201009_isala_cross_1 + Technical.run_20201204_isala_cross_8 + Sexual.Intercourse.24hours + Technical.run_20201120_isala_cross_6 + Technical.run_20210119_isala_cross_7 + Health.Antibiotic.3months + Technical.run_20201023_isala_cross_3 + Techn…	beta	3022	FALSE:2901, TRUE:121
mda.beta	General.Age	0.0123259		39.3391	9.999e-05	9.999e-05	0.00763524	dist ~ General.Age + Technical.run_20201030_isala_cross_4 + Technical.run_20201016_isala_cross_2 + Technical.libsize + Technical.run_20201009_isala_cross_1 + Technical.run_20201204_isala_cross_8 + Sexual.Intercourse.24hours + Technical.run_20201120_isala_cross_6 + Technical.run_20210119_isala_cross_7 + Health.Antibiotic.3months + Technical.run_20201023_isala_cross_3 + Technical.run_20201211_isala…	beta	3043
mda.beta	Health.BMI	0.00291215		9.31386	9.999e-05	9.999e-05	0.00763524	dist ~ Health.BMI + Technical.run_20201030_isala_cross_4 + Technical.run_20201016_isala_cross_2 + Technical.libsize + Technical.run_20201009_isala_cross_1 + Technical.run_20201204_isala_cross_8 + Sexual.Intercourse.24hours + Technical.run_20201120_isala_cross_6 + Technical.run_20210119_isala_cross_7 + Health.Antibiotic.3months + Technical.run_20201023_isala_cross_3 + Technical.run_20201211_isala_…	beta	3041
mda.beta	Reproductive.haschildren	0.0119743		38.6924	9.999e-05	9.999e-05	0.00763524	dist ~ Reproductive.haschildren + Technical.run_20201030_isala_cross_4 + Technical.run_20201016_isala_cross_2 + Technical.libsize + Technical.run_20201009_isala_cross_1 + Technical.run_20201204_isala_cross_8 + Sexual.Intercourse.24hours + Technical.run_20201120_isala_cross_6 + Technical.run_20210119_isala_cross_7 + Health.Antibiotic.3months + Technical.run_20201023_isala_cross_3 + Technical.run_2…	beta	3043	FALSE:1913, TRUE:1130
mda.beta	Sexual.Intercourse.24hours	0.00302114		9.64222	9.999e-05	9.999e-05	0.00763524	dist ~ Sexual.Intercourse.24hours + Technical.run_20201030_isala_cross_4 + Technical.run_20201016_isala_cross_2 + Technical.libsize + Technical.run_20201009_isala_cross_1 + Technical.run_20201204_isala_cross_8 + Technical.run_20201120_isala_cross_6 + Technical.run_20210119_isala_cross_7 + Health.Antibiotic.3months + Technical.run_20201023_isala_cross_3 + Technical.run_20201211_isala_cross_9 + Gen…	beta	3043	FALSE:2653, TRUE:390
mda.beta	Vaginal.Contraceptive.pill.combination	0.00111999		3.57757	0.0069993	0.0069993	0.0681718	dist ~ Vaginal.Contraceptive.pill.combination + Technical.run_20201030_isala_cross_4 + Technical.run_20201016_isala_cross_2 + Technical.libsize + Technical.run_20201009_isala_cross_1 + Technical.run_20201204_isala_cross_8 + Sexual.Intercourse.24hours + Technical.run_20201120_isala_cross_6 + Technical.run_20210119_isala_cross_7 + Health.Antibiotic.3months + Technical.run_20201023_isala_cross_3 + T…	beta	3043	FALSE:2124, TRUE:919
mda.beta	Vaginal.Contraceptive.sterilized.partner	0.00103699		3.31217	0.0110989	0.0110989	0.084256	dist ~ Vaginal.Contraceptive.sterilized.partner + Technical.run_20201030_isala_cross_4 + Technical.run_20201016_isala_cross_2 + Technical.libsize + Technical.run_20201009_isala_cross_1 + Technical.run_20201204_isala_cross_8 + Sexual.Intercourse.24hours + Technical.run_20201120_isala_cross_6 + Technical.run_20210119_isala_cross_7 + Health.Antibiotic.3months + Technical.run_20201023_isala_cross_3 +…	beta	3043	FALSE:2996, TRUE:47
mda.beta	Nutrients.freq.alcohol	0.00150956		4.82396	0.00089991	0.00089991	0.0268426	dist ~ Nutrients.freq.alcohol + Technical.run_20201030_isala_cross_4 + Technical.run_20201016_isala_cross_2 + Technical.libsize + Technical.run_20201009_isala_cross_1 + Technical.run_20201204_isala_cross_8 + Sexual.Intercourse.24hours + Technical.run_20201120_isala_cross_6 + Technical.run_20210119_isala_cross_7 + Health.Antibiotic.3months + Technical.run_20201023_isala_cross_3 + Technical.run_202…	beta	3043
mda.beta	Nutrients.freq.meat	0.00127826		4.08383	0.00359964	0.00359964	0.0534034	dist ~ Nutrients.freq.meat + Technical.run_20201030_isala_cross_4 + Technical.run_20201016_isala_cross_2 + Technical.libsize + Technical.run_20201009_isala_cross_1 + Technical.run_20201204_isala_cross_8 + Sexual.Intercourse.24hours + Technical.run_20201120_isala_cross_6 + Technical.run_20210119_isala_cross_7 + Health.Antibiotic.3months + Technical.run_20201023_isala_cross_3 + Technical.run_202012…	beta	3043
mda.beta	Nutrients.freq.beverage.sugar	0.00218084		6.97406	0.00029997	0.00029997	0.0189303	dist ~ Nutrients.freq.beverage.sugar + Technical.run_20201030_isala_cross_4 + Technical.run_20201016_isala_cross_2 + Technical.libsize + Technical.run_20201009_isala_cross_1 + Technical.run_20201204_isala_cross_8 + Sexual.Intercourse.24hours + Technical.run_20201120_isala_cross_6 + Technical.run_20210119_isala_cross_7 + Health.Antibiotic.3months + Technical.run_20201023_isala_cross_3 + Technical.…	beta	3043
mda.beta	Nutrients.freq.beverage.light	0.00090859		2.90166	0.0193981	0.0193981	0.114293	dist ~ Nutrients.freq.beverage.light + Technical.run_20201030_isala_cross_4 + Technical.run_20201016_isala_cross_2 + Technical.libsize + Technical.run_20201009_isala_cross_1 + Technical.run_20201204_isala_cross_8 + Sexual.Intercourse.24hours + Technical.run_20201120_isala_cross_6 + Technical.run_20210119_isala_cross_7 + Health.Antibiotic.3months + Technical.run_20201023_isala_cross_3 + Technical.…	beta	3043
mda.beta	Nutrients.24hours.meat	0.000879725		2.80479	0.0186981	0.0186981	0.114293	dist ~ Nutrients.24hours.meat + Technical.run_20201030_isala_cross_4 + Technical.run_20201016_isala_cross_2 + Technical.libsize + Technical.run_20201009_isala_cross_1 + Technical.run_20201204_isala_cross_8 + Sexual.Intercourse.24hours + Technical.run_20201120_isala_cross_6 + Technical.run_20210119_isala_cross_7 + Health.Antibiotic.3months + Technical.run_20201023_isala_cross_3 + Technical.run_202…	beta	3038
mda.beta	Nutrients.24hours.vegetablefiber	0.00100243		3.19641	0.0112989	0.0112989	0.084256	dist ~ Nutrients.24hours.vegetablefiber + Technical.run_20201030_isala_cross_4 + Technical.run_20201016_isala_cross_2 + Technical.libsize + Technical.run_20201009_isala_cross_1 + Technical.run_20201204_isala_cross_8 + Sexual.Intercourse.24hours + Technical.run_20201120_isala_cross_6 + Technical.run_20210119_isala_cross_7 + Health.Antibiotic.3months + Technical.run_20201023_isala_cross_3 + Technic…	beta	3038
mda.beta	Nutrients.24hours.seeds	0.00162955		5.19203	0.00049995	0.00049995	0.0225895	dist ~ Nutrients.24hours.seeds + Technical.run_20201030_isala_cross_4 + Technical.run_20201016_isala_cross_2 + Technical.libsize + Technical.run_20201009_isala_cross_1 + Technical.run_20201204_isala_cross_8 + Sexual.Intercourse.24hours + Technical.run_20201120_isala_cross_6 + Technical.run_20210119_isala_cross_7 + Health.Antibiotic.3months + Technical.run_20201023_isala_cross_3 + Technical.run_20…	beta	3034
mda.beta	Nutrients.24hours.probiotics	0.00115687		3.68189	0.00579942	0.00579942	0.0607467	dist ~ Nutrients.24hours.probiotics + Technical.run_20201030_isala_cross_4 + Technical.run_20201016_isala_cross_2 + Technical.libsize + Technical.run_20201009_isala_cross_1 + Technical.run_20201204_isala_cross_8 + Sexual.Intercourse.24hours + Technical.run_20201120_isala_cross_6 + Technical.run_20210119_isala_cross_7 + Health.Antibiotic.3months + Technical.run_20201023_isala_cross_3 + Technical.r…	beta	3032	FALSE:1350, TRUE:1682
mda.beta	Nutrients.monthly.meat	0.00150139		4.79781	0.00119988	0.00119988	0.0282787	dist ~ Nutrients.monthly.meat + Technical.run_20201030_isala_cross_4 + Technical.run_20201016_isala_cross_2 + Technical.libsize + Technical.run_20201009_isala_cross_1 + Technical.run_20201204_isala_cross_8 + Sexual.Intercourse.24hours + Technical.run_20201120_isala_cross_6 + Technical.run_20210119_isala_cross_7 + Health.Antibiotic.3months + Technical.run_20201023_isala_cross_3 + Technical.run_202…	beta	3043
mda.beta	Nutrients.monthly.beverage.sugar	0.00220555		7.05327	9.999e-05	9.999e-05	0.00763524	dist ~ Nutrients.monthly.beverage.sugar + Technical.run_20201030_isala_cross_4 + Technical.run_20201016_isala_cross_2 + Technical.libsize + Technical.run_20201009_isala_cross_1 + Technical.run_20201204_isala_cross_8 + Sexual.Intercourse.24hours + Technical.run_20201120_isala_cross_6 + Technical.run_20210119_isala_cross_7 + Health.Antibiotic.3months + Technical.run_20201023_isala_cross_3 + Technic…	beta	3043
mda.beta	Nutrients.monthly.beverage.light	0.0010654		3.403	0.010099	0.010099	0.084256	dist ~ Nutrients.monthly.beverage.light + Technical.run_20201030_isala_cross_4 + Technical.run_20201016_isala_cross_2 + Technical.libsize + Technical.run_20201009_isala_cross_1 + Technical.run_20201204_isala_cross_8 + Sexual.Intercourse.24hours + Technical.run_20201120_isala_cross_6 + Technical.run_20210119_isala_cross_7 + Health.Antibiotic.3months + Technical.run_20201023_isala_cross_3 + Technic…	beta	3043
mda.beta	Vaginal.symptom.redness	0.00081489		2.60217	0.0308969	0.0308969	0.136062	dist ~ Vaginal.symptom.redness + Technical.run_20201030_isala_cross_4 + Technical.run_20201016_isala_cross_2 + Technical.libsize + Technical.run_20201009_isala_cross_1 + Technical.run_20201204_isala_cross_8 + Sexual.Intercourse.24hours + Technical.run_20201120_isala_cross_6 + Technical.run_20210119_isala_cross_7 + Health.Antibiotic.3months + Technical.run_20201023_isala_cross_3 + Technical.run_20…	beta	3043	FALSE:2925, TRUE:118
mda.beta	Vaginal.symptom.change	0.000896883		2.86424	0.0183982	0.0183982	0.114293	dist ~ Vaginal.symptom.change + Technical.run_20201030_isala_cross_4 + Technical.run_20201016_isala_cross_2 + Technical.libsize + Technical.run_20201009_isala_cross_1 + Technical.run_20201204_isala_cross_8 + Sexual.Intercourse.24hours + Technical.run_20201120_isala_cross_6 + Technical.run_20210119_isala_cross_7 + Health.Antibiotic.3months + Technical.run_20201023_isala_cross_3 + Technical.run_202…	beta	3043	FALSE:2897, TRUE:146
mda.beta	Vaginal.symptom.painsex	0.000762881		2.43595	0.0385961	0.0385961	0.145541	dist ~ Vaginal.symptom.painsex + Technical.run_20201030_isala_cross_4 + Technical.run_20201016_isala_cross_2 + Technical.libsize + Technical.run_20201009_isala_cross_1 + Technical.run_20201204_isala_cross_8 + Sexual.Intercourse.24hours + Technical.run_20201120_isala_cross_6 + Technical.run_20210119_isala_cross_7 + Health.Antibiotic.3months + Technical.run_20201023_isala_cross_3 + Technical.run_20…	beta	3043	FALSE:2858, TRUE:185
mda.beta	Reproductive.pregnancy.attempted	0.00790192		25.423	9.999e-05	9.999e-05	0.00763524	dist ~ Reproductive.pregnancy.attempted + Technical.run_20201030_isala_cross_4 + Technical.run_20201016_isala_cross_2 + Technical.libsize + Technical.run_20201009_isala_cross_1 + Technical.run_20201204_isala_cross_8 + Sexual.Intercourse.24hours + Technical.run_20201120_isala_cross_6 + Technical.run_20210119_isala_cross_7 + Health.Antibiotic.3months + Technical.run_20201023_isala_cross_3 + Technic…	beta	3043	FALSE:1932, TRUE:1111
mda.beta	Reproductive.breastfeeding	0.00256711		8.1775	9.999e-05	9.999e-05	0.00763524	dist ~ Reproductive.breastfeeding + Technical.run_20201030_isala_cross_4 + Technical.run_20201016_isala_cross_2 + Technical.libsize + Technical.run_20201009_isala_cross_1 + Technical.run_20201204_isala_cross_8 + Sexual.Intercourse.24hours + Technical.run_20201120_isala_cross_6 + Technical.run_20210119_isala_cross_7 + Health.Antibiotic.3months + Technical.run_20201023_isala_cross_3 + Technical.run…	beta	3030	FALSE:2962, TRUE:68
mda.beta	Reproductive.perimenopause	0.00122757		3.92168	0.0049995	0.0049995	0.0564736	dist ~ Reproductive.perimenopause + Technical.run_20201030_isala_cross_4 + Technical.run_20201016_isala_cross_2 + Technical.libsize + Technical.run_20201009_isala_cross_1 + Technical.run_20201204_isala_cross_8 + Sexual.Intercourse.24hours + Technical.run_20201120_isala_cross_6 + Technical.run_20210119_isala_cross_7 + Health.Antibiotic.3months + Technical.run_20201023_isala_cross_3 + Technical.run…	beta	3043	FALSE:2884, TRUE:159
mda.beta	Vaginal.estrogen.highexogenous	0.00125571		4.01168	0.00449955	0.00449955	0.0549737	dist ~ Vaginal.estrogen.highexogenous + Technical.run_20201030_isala_cross_4 + Technical.run_20201016_isala_cross_2 + Technical.libsize + Technical.run_20201009_isala_cross_1 + Technical.run_20201204_isala_cross_8 + Sexual.Intercourse.24hours + Technical.run_20201120_isala_cross_6 + Technical.run_20210119_isala_cross_7 + Health.Antibiotic.3months + Technical.run_20201023_isala_cross_3 + Technical…	beta	3043	FALSE:2603, TRUE:440
mda.beta	Environment.naturecontact	0.000874849		2.79381	0.0215978	0.0215978	0.120468	dist ~ Environment.naturecontact + Technical.run_20201030_isala_cross_4 + Technical.run_20201016_isala_cross_2 + Technical.libsize + Technical.run_20201009_isala_cross_1 + Technical.run_20201204_isala_cross_8 + Sexual.Intercourse.24hours + Technical.run_20201120_isala_cross_6 + Technical.run_20210119_isala_cross_7 + Health.Antibiotic.3months + Technical.run_20201023_isala_cross_3 + Technical.run_…	beta	3043	FALSE:1096, TRUE:1947
mda.beta	Reproductive.pregnancy.miscarriage	0.00125591		4.01233	0.00369963	0.00369963	0.0534034	dist ~ Reproductive.pregnancy.miscarriage + Technical.run_20201030_isala_cross_4 + Technical.run_20201016_isala_cross_2 + Technical.libsize + Technical.run_20201009_isala_cross_1 + Technical.run_20201204_isala_cross_8 + Sexual.Intercourse.24hours + Technical.run_20201120_isala_cross_6 + Technical.run_20210119_isala_cross_7 + Health.Antibiotic.3months + Technical.run_20201023_isala_cross_3 + Techn…	beta	3043	FALSE:2707, TRUE:336
mda.beta	Reproductive.pregnancy.abortion	0.000772328		2.46614	0.0344966	0.0344966	0.136062	dist ~ Reproductive.pregnancy.abortion + Technical.run_20201030_isala_cross_4 + Technical.run_20201016_isala_cross_2 + Technical.libsize + Technical.run_20201009_isala_cross_1 + Technical.run_20201204_isala_cross_8 + Sexual.Intercourse.24hours + Technical.run_20201120_isala_cross_6 + Technical.run_20210119_isala_cross_7 + Health.Antibiotic.3months + Technical.run_20201023_isala_cross_3 + Technica…	beta	3043	FALSE:2927, TRUE:116
mda.beta	Vaginal.phase.luteal	0.00747745		8.02454	9.999e-05	9.999e-05	0.00763524	dist ~ Vaginal.phase.luteal + Technical.run_20201030_isala_cross_4 + Technical.run_20201016_isala_cross_2 + Technical.libsize + Technical.run_20201009_isala_cross_1 + Technical.run_20201204_isala_cross_8 + Sexual.Intercourse.24hours + Technical.run_20201120_isala_cross_6 + Technical.run_20210119_isala_cross_7 + Health.Antibiotic.3months + Technical.run_20201023_isala_cross_3 + Technical.run_20201…	beta	1031	FALSE:591, TRUE:440
mda.beta	Vaginal.phase.follicular	0.0067064		7.19123	9.999e-05	9.999e-05	0.00763524	dist ~ Vaginal.phase.follicular + Technical.run_20201030_isala_cross_4 + Technical.run_20201016_isala_cross_2 + Technical.libsize + Technical.run_20201009_isala_cross_1 + Technical.run_20201204_isala_cross_8 + Sexual.Intercourse.24hours + Technical.run_20201120_isala_cross_6 + Technical.run_20210119_isala_cross_7 + Health.Antibiotic.3months + Technical.run_20201023_isala_cross_3 + Technical.run_2…	beta	1031	FALSE:835, TRUE:196
mda.beta	Vaginal.symptom.n	0.00126967		4.05634	0.00409959	0.00409959	0.054348	dist ~ Vaginal.symptom.n + Technical.run_20201030_isala_cross_4 + Technical.run_20201016_isala_cross_2 + Technical.libsize + Technical.run_20201009_isala_cross_1 + Technical.run_20201204_isala_cross_8 + Sexual.Intercourse.24hours + Technical.run_20201120_isala_cross_6 + Technical.run_20210119_isala_cross_7 + Health.Antibiotic.3months + Technical.run_20201023_isala_cross_3 + Technical.run_20201211…	beta	3043
mda.beta	Health.mental.nervous	0.000793594		2.5341	0.0308969	0.0308969	0.136062	dist ~ Health.mental.nervous + Technical.run_20201030_isala_cross_4 + Technical.run_20201016_isala_cross_2 + Technical.libsize + Technical.run_20201009_isala_cross_1 + Technical.run_20201204_isala_cross_8 + Sexual.Intercourse.24hours + Technical.run_20201120_isala_cross_6 + Technical.run_20210119_isala_cross_7 + Health.Antibiotic.3months + Technical.run_20201023_isala_cross_3 + Technical.run_2020…	beta	3043	FALSE:2323, TRUE:720
mda.beta	Hygiene.48hours.pad	0.00162167		5.18283	0.00109989	0.00109989	0.0282787	dist ~ Hygiene.48hours.pad + Technical.run_20201030_isala_cross_4 + Technical.run_20201016_isala_cross_2 + Technical.libsize + Technical.run_20201009_isala_cross_1 + Technical.run_20201204_isala_cross_8 + Sexual.Intercourse.24hours + Technical.run_20201120_isala_cross_6 + Technical.run_20210119_isala_cross_7 + Health.Antibiotic.3months + Technical.run_20201023_isala_cross_3 + Technical.run_202012…	beta	3043	FALSE:2866, TRUE:177
mda.beta	Hygiene.48hours.liner	0.000739295		2.36058	0.0418958	0.0418958	0.151189	dist ~ Hygiene.48hours.liner + Technical.run_20201030_isala_cross_4 + Technical.run_20201016_isala_cross_2 + Technical.libsize + Technical.run_20201009_isala_cross_1 + Technical.run_20201204_isala_cross_8 + Sexual.Intercourse.24hours + Technical.run_20201120_isala_cross_6 + Technical.run_20210119_isala_cross_7 + Health.Antibiotic.3months + Technical.run_20201023_isala_cross_3 + Technical.run_2020…	beta	3043	FALSE:2318, TRUE:725
mda.beta	Hygiene.period.tampon	0.000776604		2.47981	0.0343966	0.0343966	0.136062	dist ~ Hygiene.period.tampon + Technical.run_20201030_isala_cross_4 + Technical.run_20201016_isala_cross_2 + Technical.libsize + Technical.run_20201009_isala_cross_1 + Technical.run_20201204_isala_cross_8 + Sexual.Intercourse.24hours + Technical.run_20201120_isala_cross_6 + Technical.run_20210119_isala_cross_7 + Health.Antibiotic.3months + Technical.run_20201023_isala_cross_3 + Technical.run_2020…	beta	3043	FALSE:1712, TRUE:1331
mda.beta	Hygiene.period.pad	0.00294805		9.43515	9.999e-05	9.999e-05	0.00763524	dist ~ Hygiene.period.pad + Technical.run_20201030_isala_cross_4 + Technical.run_20201016_isala_cross_2 + Technical.libsize + Technical.run_20201009_isala_cross_1 + Technical.run_20201204_isala_cross_8 + Sexual.Intercourse.24hours + Technical.run_20201120_isala_cross_6 + Technical.run_20210119_isala_cross_7 + Health.Antibiotic.3months + Technical.run_20201023_isala_cross_3 + Technical.run_2020121…	beta	3043	FALSE:1544, TRUE:1499
mda.beta	Hygiene.period.cup	0.00101085		3.22859	0.0123988	0.0123988	0.0869393	dist ~ Hygiene.period.cup + Technical.run_20201030_isala_cross_4 + Technical.run_20201016_isala_cross_2 + Technical.libsize + Technical.run_20201009_isala_cross_1 + Technical.run_20201204_isala_cross_8 + Sexual.Intercourse.24hours + Technical.run_20201120_isala_cross_6 + Technical.run_20210119_isala_cross_7 + Health.Antibiotic.3months + Technical.run_20201023_isala_cross_3 + Technical.run_2020121…	beta	3043	FALSE:2327, TRUE:716
mda.beta	Sexual.partners.monogamous	0.00141482		4.18156	0.00309969	0.00309969	0.0534034	dist ~ Sexual.partners.monogamous + Technical.run_20201030_isala_cross_4 + Technical.run_20201016_isala_cross_2 + Technical.libsize + Technical.run_20201009_isala_cross_1 + Technical.run_20201204_isala_cross_8 + Sexual.Intercourse.24hours + Technical.run_20201120_isala_cross_6 + Technical.run_20210119_isala_cross_7 + Health.Antibiotic.3months + Technical.run_20201023_isala_cross_3 + Technical.run…	beta	2802	FALSE:483, TRUE:2319
mda.beta	Sexual.partners.multiple	0.00184994		4.96979	0.00069993	0.00069993	0.0237541	dist ~ Sexual.partners.multiple + Technical.run_20201030_isala_cross_4 + Technical.run_20201016_isala_cross_2 + Technical.libsize + Technical.run_20201009_isala_cross_1 + Technical.run_20201204_isala_cross_8 + Sexual.Intercourse.24hours + Technical.run_20201120_isala_cross_6 + Technical.run_20210119_isala_cross_7 + Health.Antibiotic.3months + Technical.run_20201023_isala_cross_3 + Technical.run_2…	beta	2560	FALSE:2319, TRUE:241
mda.beta	General.finance.householdpct	0.00158101		5.04792	0.00039996	0.00039996	0.021209	dist ~ General.finance.householdpct + Technical.run_20201030_isala_cross_4 + Technical.run_20201016_isala_cross_2 + Technical.libsize + Technical.run_20201009_isala_cross_1 + Technical.run_20201204_isala_cross_8 + Sexual.Intercourse.24hours + Technical.run_20201120_isala_cross_6 + Technical.run_20210119_isala_cross_7 + Health.Antibiotic.3months + Technical.run_20201023_isala_cross_3 + Technical.r…	beta	3040
mda.beta	General.finance.poverty	0.00116769		2.57104	0.0287971	0.0287971	0.136062	dist ~ General.finance.poverty + Technical.run_20201030_isala_cross_4 + Technical.run_20201016_isala_cross_2 + Technical.libsize + Technical.run_20201009_isala_cross_1 + Technical.run_20201204_isala_cross_8 + Sexual.Intercourse.24hours + Technical.run_20201120_isala_cross_6 + Technical.run_20210119_isala_cross_7 + Health.Antibiotic.3months + Technical.run_20201023_isala_cross_3 + Technical.run_20…	beta	2109	FALSE:1946, TRUE:163
mda.beta	Health.hpvvaccine	0.00107684		3.43959	0.00909909	0.00909909	0.0826167	dist ~ Health.hpvvaccine + Technical.run_20201030_isala_cross_4 + Technical.run_20201016_isala_cross_2 + Technical.libsize + Technical.run_20201009_isala_cross_1 + Technical.run_20201204_isala_cross_8 + Sexual.Intercourse.24hours + Technical.run_20201120_isala_cross_6 + Technical.run_20210119_isala_cross_7 + Health.Antibiotic.3months + Technical.run_20201023_isala_cross_3 + Technical.run_20201211…	beta	3043	FALSE:1822, TRUE:1221
mda.beta	Sexual.relationshipstatus_Onepartner	0.00165425		5.28714	0.00069993	0.00069993	0.0237541	dist ~ Sexual.relationshipstatus_Onepartner + Technical.run_20201030_isala_cross_4 + Technical.run_20201016_isala_cross_2 + Technical.libsize + Technical.run_20201009_isala_cross_1 + Technical.run_20201204_isala_cross_8 + Sexual.Intercourse.24hours + Technical.run_20201120_isala_cross_6 + Technical.run_20210119_isala_cross_7 + Health.Antibiotic.3months + Technical.run_20201023_isala_cross_3 + Tec…	beta	3043	FALSE:721, TRUE:2322
mda.beta	Sexual.relationshipstatus_Single	0.00132246		4.22525	0.00329967	0.00329967	0.0534034	dist ~ Sexual.relationshipstatus_Single + Technical.run_20201030_isala_cross_4 + Technical.run_20201016_isala_cross_2 + Technical.libsize + Technical.run_20201009_isala_cross_1 + Technical.run_20201204_isala_cross_8 + Sexual.Intercourse.24hours + Technical.run_20201120_isala_cross_6 + Technical.run_20210119_isala_cross_7 + Health.Antibiotic.3months + Technical.run_20201023_isala_cross_3 + Technic…	beta	3043	FALSE:2389, TRUE:654
mda.beta	Health.Sleep.weekend_3to6.5h	0.000785652		2.50739	0.0336966	0.0336966	0.136062	dist ~ Health.Sleep.weekend_3to6.5h + Technical.run_20201030_isala_cross_4 + Technical.run_20201016_isala_cross_2 + Technical.libsize + Technical.run_20201009_isala_cross_1 + Technical.run_20201204_isala_cross_8 + Sexual.Intercourse.24hours + Technical.run_20201120_isala_cross_6 + Technical.run_20210119_isala_cross_7 + Health.Antibiotic.3months + Technical.run_20201023_isala_cross_3 + Technical.r…	beta	3041	FALSE:2934, TRUE:107
mda.beta	Health.Sleep.weekend_6.5to8.5h	0.00081234		2.59264	0.0294971	0.0294971	0.136062	dist ~ Health.Sleep.weekend_6.5to8.5h + Technical.run_20201030_isala_cross_4 + Technical.run_20201016_isala_cross_2 + Technical.libsize + Technical.run_20201009_isala_cross_1 + Technical.run_20201204_isala_cross_8 + Sexual.Intercourse.24hours + Technical.run_20201120_isala_cross_6 + Technical.run_20210119_isala_cross_7 + Health.Antibiotic.3months + Technical.run_20201023_isala_cross_3 + Technical…	beta	3041	FALSE:1340, TRUE:1701
mda.beta	Health.Sleep.weekend_9to12	0.00129786		4.14434	0.00309969	0.00309969	0.0534034	dist ~ Health.Sleep.weekend_9to12 + Technical.run_20201030_isala_cross_4 + Technical.run_20201016_isala_cross_2 + Technical.libsize + Technical.run_20201009_isala_cross_1 + Technical.run_20201204_isala_cross_8 + Sexual.Intercourse.24hours + Technical.run_20201120_isala_cross_6 + Technical.run_20210119_isala_cross_7 + Health.Antibiotic.3months + Technical.run_20201023_isala_cross_3 + Technical.run…	beta	3041	FALSE:1808, TRUE:1233

## Sheet: ST04 CST
Supplementary Table ST04: CST Association analysis
	Column	Description
	taxa	The dependent variable
	variable	The variable tested
	effectsize	The effect size of the tested variable
	se	The standard error of the tester variable (if applicable)
	stat	The test statistic (if applicable)
	pvalue	The p-value from this test
	qvalue.withinformula	The p-value corrected for the number of variables within the formula
	qvalue	The p-value corrected for the number of formulas
	formula	The formula tested
	method	The method used
	n	The number of samples used in this model
	freq	If categorical, the number of counts for each category
taxa	variable	effectsize	se	stat	pvalue	qvalue.withinformula	qvalue	formula	method	n	freq
IV-B	General.Age	0.307506	0.0527769	5.82652	5.65957e-09	1.69787e-08	1.61326e-06	~General.Age + Technical.run_20201030_isala_cross_4 + Technical.run_20201016_isala_cross_2 + Technical.libsize + Technical.run_20201009_isala_cross_1 + Technical.run_20201204_isala_cross_8 + Sexual.Intercourse.24hours + Technical.run_20201120_isala_cross_6 + Technical.run_20210119_isala_cross_7 + Health.Antibiotic.3months + Technical.run_20201023_isala_cross_3 + Technical.run_20201211_isala_cross…	group	2715
I-A	General.Age	-0.304805	0.0473714	-6.43437	1.23985e-10	7.43907e-10	6.17443e-08	~General.Age + Technical.run_20201030_isala_cross_4 + Technical.run_20201016_isala_cross_2 + Technical.libsize + Technical.run_20201009_isala_cross_1 + Technical.run_20201204_isala_cross_8 + Sexual.Intercourse.24hours + Technical.run_20201120_isala_cross_6 + Technical.run_20210119_isala_cross_7 + Health.Antibiotic.3months + Technical.run_20201023_isala_cross_3 + Technical.run_20201211_isala_cross…	group	2715
III-A	General.Age	0.0647457	0.0502781	1.28775	0.197832	0.296748	0.670206	~General.Age + Technical.run_20201030_isala_cross_4 + Technical.run_20201016_isala_cross_2 + Technical.libsize + Technical.run_20201009_isala_cross_1 + Technical.run_20201204_isala_cross_8 + Sexual.Intercourse.24hours + Technical.run_20201120_isala_cross_6 + Technical.run_20210119_isala_cross_7 + Health.Antibiotic.3months + Technical.run_20201023_isala_cross_3 + Technical.run_20201211_isala_cross…	group	2715
III-B	General.Age	0.0158861	0.0717935	0.221275	0.824878	0.824878	0.973418	~General.Age + Technical.run_20201030_isala_cross_4 + Technical.run_20201016_isala_cross_2 + Technical.libsize + Technical.run_20201009_isala_cross_1 + Technical.run_20201204_isala_cross_8 + Sexual.Intercourse.24hours + Technical.run_20201120_isala_cross_6 + Technical.run_20210119_isala_cross_7 + Health.Antibiotic.3months + Technical.run_20201023_isala_cross_3 + Technical.run_20201211_isala_cross…	group	2715
V	General.Age	0.166384	0.0907925	1.83257	0.0668663	0.133733	0.43246	~General.Age + Technical.run_20201030_isala_cross_4 + Technical.run_20201016_isala_cross_2 + Technical.libsize + Technical.run_20201009_isala_cross_1 + Technical.run_20201204_isala_cross_8 + Sexual.Intercourse.24hours + Technical.run_20201120_isala_cross_6 + Technical.run_20210119_isala_cross_7 + Health.Antibiotic.3months + Technical.run_20201023_isala_cross_3 + Technical.run_20201211_isala_cross…	group	2715
I-B	General.Age	-0.0328291	0.0654871	-0.501306	0.616156	0.739387	0.933798	~General.Age + Technical.run_20201030_isala_cross_4 + Technical.run_20201016_isala_cross_2 + Technical.libsize + Technical.run_20201009_isala_cross_1 + Technical.run_20201204_isala_cross_8 + Sexual.Intercourse.24hours + Technical.run_20201120_isala_cross_6 + Technical.run_20210119_isala_cross_7 + Health.Antibiotic.3months + Technical.run_20201023_isala_cross_3 + Technical.run_20201211_isala_cross…	group	2715
IV-B	Health.BMI	0.0971877	0.0528884	1.8376	0.0661212	0.0991818	0.43246	~Health.BMI + Technical.run_20201030_isala_cross_4 + Technical.run_20201016_isala_cross_2 + Technical.libsize + Technical.run_20201009_isala_cross_1 + Technical.run_20201204_isala_cross_8 + Sexual.Intercourse.24hours + Technical.run_20201120_isala_cross_6 + Technical.run_20210119_isala_cross_7 + Health.Antibiotic.3months + Technical.run_20201023_isala_cross_3 + Technical.run_20201211_isala_cross_…	group	2713
I-A	Health.BMI	-0.112404	0.0435783	-2.57936	0.00989822	0.020047	0.18629	~Health.BMI + Technical.run_20201030_isala_cross_4 + Technical.run_20201016_isala_cross_2 + Technical.libsize + Technical.run_20201009_isala_cross_1 + Technical.run_20201204_isala_cross_8 + Sexual.Intercourse.24hours + Technical.run_20201120_isala_cross_6 + Technical.run_20210119_isala_cross_7 + Health.Antibiotic.3months + Technical.run_20201023_isala_cross_3 + Technical.run_20201211_isala_cross_…	group	2713
III-A	Health.BMI	-0.133505	0.0518464	-2.57502	0.0100235	0.020047	0.18629	~Health.BMI + Technical.run_20201030_isala_cross_4 + Technical.run_20201016_isala_cross_2 + Technical.libsize + Technical.run_20201009_isala_cross_1 + Technical.run_20201204_isala_cross_8 + Sexual.Intercourse.24hours + Technical.run_20201120_isala_cross_6 + Technical.run_20210119_isala_cross_7 + Health.Antibiotic.3months + Technical.run_20201023_isala_cross_3 + Technical.run_20201211_isala_cross_…	group	2713
III-B	Health.BMI	0.0715352	0.0666239	1.07372	0.28295	0.28295	0.735923	~Health.BMI + Technical.run_20201030_isala_cross_4 + Technical.run_20201016_isala_cross_2 + Technical.libsize + Technical.run_20201009_isala_cross_1 + Technical.run_20201204_isala_cross_8 + Sexual.Intercourse.24hours + Technical.run_20201120_isala_cross_6 + Technical.run_20210119_isala_cross_7 + Health.Antibiotic.3months + Technical.run_20201023_isala_cross_3 + Technical.run_20201211_isala_cross_…	group	2713
V	Health.BMI	0.110955	0.0902786	1.22902	0.219063	0.262875	0.694826	~Health.BMI + Technical.run_20201030_isala_cross_4 + Technical.run_20201016_isala_cross_2 + Technical.libsize + Technical.run_20201009_isala_cross_1 + Technical.run_20201204_isala_cross_8 + Sexual.Intercourse.24hours + Technical.run_20201120_isala_cross_6 + Technical.run_20210119_isala_cross_7 + Health.Antibiotic.3months + Technical.run_20201023_isala_cross_3 + Technical.run_20201211_isala_cross_…	group	2713
I-B	Health.BMI	0.197037	0.0570274	3.45513	0.000550026	0.00330015	0.0351186	~Health.BMI + Technical.run_20201030_isala_cross_4 + Technical.run_20201016_isala_cross_2 + Technical.libsize + Technical.run_20201009_isala_cross_1 + Technical.run_20201204_isala_cross_8 + Sexual.Intercourse.24hours + Technical.run_20201120_isala_cross_6 + Technical.run_20210119_isala_cross_7 + Health.Antibiotic.3months + Technical.run_20201023_isala_cross_3 + Technical.run_20201211_isala_cross_…	group	2713
IV-B	Reproductive.haschildren	0.396782	0.135084	2.93729	0.0033109	0.00662181	0.106007	~Reproductive.haschildren + Technical.run_20201030_isala_cross_4 + Technical.run_20201016_isala_cross_2 + Technical.libsize + Technical.run_20201009_isala_cross_1 + Technical.run_20201204_isala_cross_8 + Sexual.Intercourse.24hours + Technical.run_20201120_isala_cross_6 + Technical.run_20210119_isala_cross_7 + Health.Antibiotic.3months + Technical.run_20201023_isala_cross_3 + Technical.run_2020121…	group	2715	FALSE:1798, TRUE:917
I-A	Reproductive.haschildren	-0.787522	0.113823	-6.91882	4.5541e-12	2.73246e-11	4.53588e-09	~Reproductive.haschildren + Technical.run_20201030_isala_cross_4 + Technical.run_20201016_isala_cross_2 + Technical.libsize + Technical.run_20201009_isala_cross_1 + Technical.run_20201204_isala_cross_8 + Sexual.Intercourse.24hours + Technical.run_20201120_isala_cross_6 + Technical.run_20210119_isala_cross_7 + Health.Antibiotic.3months + Technical.run_20201023_isala_cross_3 + Technical.run_2020121…	group	2715	FALSE:1798, TRUE:917
III-A	Reproductive.haschildren	0.721933	0.124387	5.8039	6.47895e-09	1.94368e-08	1.61326e-06	~Reproductive.haschildren + Technical.run_20201030_isala_cross_4 + Technical.run_20201016_isala_cross_2 + Technical.libsize + Technical.run_20201009_isala_cross_1 + Technical.run_20201204_isala_cross_8 + Sexual.Intercourse.24hours + Technical.run_20201120_isala_cross_6 + Technical.run_20210119_isala_cross_7 + Health.Antibiotic.3months + Technical.run_20201023_isala_cross_3 + Technical.run_2020121…	group	2715	FALSE:1798, TRUE:917
III-B	Reproductive.haschildren	0.0832131	0.175312	0.474657	0.635032	0.635032	0.933798	~Reproductive.haschildren + Technical.run_20201030_isala_cross_4 + Technical.run_20201016_isala_cross_2 + Technical.libsize + Technical.run_20201009_isala_cross_1 + Technical.run_20201204_isala_cross_8 + Sexual.Intercourse.24hours + Technical.run_20201120_isala_cross_6 + Technical.run_20210119_isala_cross_7 + Health.Antibiotic.3months + Technical.run_20201023_isala_cross_3 + Technical.run_2020121…	group	2715	FALSE:1798, TRUE:917
V	Reproductive.haschildren	0.583896	0.232535	2.511	0.012039	0.0144468	0.196571	~Reproductive.haschildren + Technical.run_20201030_isala_cross_4 + Technical.run_20201016_isala_cross_2 + Technical.libsize + Technical.run_20201009_isala_cross_1 + Technical.run_20201204_isala_cross_8 + Sexual.Intercourse.24hours + Technical.run_20201120_isala_cross_6 + Technical.run_20210119_isala_cross_7 + Health.Antibiotic.3months + Technical.run_20201023_isala_cross_3 + Technical.run_2020121…	group	2715	FALSE:1798, TRUE:917
I-B	Reproductive.haschildren	-0.428035	0.163077	-2.62474	0.00867149	0.0130072	0.176261	~Reproductive.haschildren + Technical.run_20201030_isala_cross_4 + Technical.run_20201016_isala_cross_2 + Technical.libsize + Technical.run_20201009_isala_cross_1 + Technical.run_20201204_isala_cross_8 + Sexual.Intercourse.24hours + Technical.run_20201120_isala_cross_6 + Technical.run_20210119_isala_cross_7 + Health.Antibiotic.3months + Technical.run_20201023_isala_cross_3 + Technical.run_2020121…	group	2715	FALSE:1798, TRUE:917
IV-B	Sexual.Intercourse.24hours	-0.217328	0.169908	-1.27909	0.200865	0.301298	0.671409	~Sexual.Intercourse.24hours + Technical.run_20201030_isala_cross_4 + Technical.run_20201016_isala_cross_2 + Technical.libsize + Technical.run_20201009_isala_cross_1 + Technical.run_20201204_isala_cross_8 + Technical.run_20201120_isala_cross_6 + Technical.run_20210119_isala_cross_7 + Health.Antibiotic.3months + Technical.run_20201023_isala_cross_3 + Technical.run_20201211_isala_cross_9 + General.A…	group	2715	FALSE:2360, TRUE:355
I-A	Sexual.Intercourse.24hours	-0.387575	0.125765	-3.08175	0.00205789	0.0108848	0.0786126	~Sexual.Intercourse.24hours + Technical.run_20201030_isala_cross_4 + Technical.run_20201016_isala_cross_2 + Technical.libsize + Technical.run_20201009_isala_cross_1 + Technical.run_20201204_isala_cross_8 + Technical.run_20201120_isala_cross_6 + Technical.run_20210119_isala_cross_7 + Health.Antibiotic.3months + Technical.run_20201023_isala_cross_3 + Technical.run_20201211_isala_cross_9 + General.A…	group	2715	FALSE:2360, TRUE:355
III-A	Sexual.Intercourse.24hours	0.382084	0.131355	2.90879	0.00362828	0.0108848	0.106007	~Sexual.Intercourse.24hours + Technical.run_20201030_isala_cross_4 + Technical.run_20201016_isala_cross_2 + Technical.libsize + Technical.run_20201009_isala_cross_1 + Technical.run_20201204_isala_cross_8 + Technical.run_20201120_isala_cross_6 + Technical.run_20210119_isala_cross_7 + Health.Antibiotic.3months + Technical.run_20201023_isala_cross_3 + Technical.run_20201211_isala_cross_9 + General.A…	group	2715	FALSE:2360, TRUE:355
III-B	Sexual.Intercourse.24hours	0.42957	0.174135	2.46688	0.0136298	0.0272596	0.20885	~Sexual.Intercourse.24hours + Technical.run_20201030_isala_cross_4 + Technical.run_20201016_isala_cross_2 + Technical.libsize + Technical.run_20201009_isala_cross_1 + Technical.run_20201204_isala_cross_8 + Technical.run_20201120_isala_cross_6 + Technical.run_20210119_isala_cross_7 + Health.Antibiotic.3months + Technical.run_20201023_isala_cross_3 + Technical.run_20201211_isala_cross_9 + General.A…	group	2715	FALSE:2360, TRUE:355
V	Sexual.Intercourse.24hours	0.130471	0.259789	0.50222	0.615513	0.738615	0.933798	~Sexual.Intercourse.24hours + Technical.run_20201030_isala_cross_4 + Technical.run_20201016_isala_cross_2 + Technical.libsize + Technical.run_20201009_isala_cross_1 + Technical.run_20201204_isala_cross_8 + Technical.run_20201120_isala_cross_6 + Technical.run_20210119_isala_cross_7 + Health.Antibiotic.3months + Technical.run_20201023_isala_cross_3 + Technical.run_20201211_isala_cross_9 + General.A…	group	2715	FALSE:2360, TRUE:355
I-B	Sexual.Intercourse.24hours	-0.0435324	0.176317	-0.246898	0.804987	0.804987	0.971282	~Sexual.Intercourse.24hours + Technical.run_20201030_isala_cross_4 + Technical.run_20201016_isala_cross_2 + Technical.libsize + Technical.run_20201009_isala_cross_1 + Technical.run_20201204_isala_cross_8 + Technical.run_20201120_isala_cross_6 + Technical.run_20210119_isala_cross_7 + Health.Antibiotic.3months + Technical.run_20201023_isala_cross_3 + Technical.run_20201211_isala_cross_9 + General.A…	group	2715	FALSE:2360, TRUE:355
IV-B	Vaginal.Contraceptive.pill.progestogen	0.293251	0.329782	0.889225	0.373882	0.733976	0.820234	~Vaginal.Contraceptive.pill.progestogen + Technical.run_20201030_isala_cross_4 + Technical.run_20201016_isala_cross_2 + Technical.libsize + Technical.run_20201009_isala_cross_1 + Technical.run_20201204_isala_cross_8 + Sexual.Intercourse.24hours + Technical.run_20201120_isala_cross_6 + Technical.run_20210119_isala_cross_7 + Health.Antibiotic.3months + Technical.run_20201023_isala_cross_3 + Technic…	group	2715	FALSE:2653, TRUE:62
I-A	Vaginal.Contraceptive.pill.progestogen	0.0263176	0.268684	0.09795	0.921972	0.921972	0.992438	~Vaginal.Contraceptive.pill.progestogen + Technical.run_20201030_isala_cross_4 + Technical.run_20201016_isala_cross_2 + Technical.libsize + Technical.run_20201009_isala_cross_1 + Technical.run_20201204_isala_cross_8 + Sexual.Intercourse.24hours + Technical.run_20201120_isala_cross_6 + Technical.run_20210119_isala_cross_7 + Health.Antibiotic.3months + Technical.run_20201023_isala_cross_3 + Technic…	group	2715	FALSE:2653, TRUE:62
III-A	Vaginal.Contraceptive.pill.progestogen	0.153407	0.302147	0.507724	0.611647	0.733976	0.933798	~Vaginal.Contraceptive.pill.progestogen + Technical.run_20201030_isala_cross_4 + Technical.run_20201016_isala_cross_2 + Technical.libsize + Technical.run_20201009_isala_cross_1 + Technical.run_20201204_isala_cross_8 + Sexual.Intercourse.24hours + Technical.run_20201120_isala_cross_6 + Technical.run_20210119_isala_cross_7 + Health.Antibiotic.3months + Technical.run_20201023_isala_cross_3 + Technic…	group	2715	FALSE:2653, TRUE:62
III-B	Vaginal.Contraceptive.pill.progestogen	0.359983	0.386737	0.930822	0.351946	0.733976	0.805834	~Vaginal.Contraceptive.pill.progestogen + Technical.run_20201030_isala_cross_4 + Technical.run_20201016_isala_cross_2 + Technical.libsize + Technical.run_20201009_isala_cross_1 + Technical.run_20201204_isala_cross_8 + Sexual.Intercourse.24hours + Technical.run_20201120_isala_cross_6 + Technical.run_20210119_isala_cross_7 + Health.Antibiotic.3months + Technical.run_20201023_isala_cross_3 + Technic…	group	2715	FALSE:2653, TRUE:62
V	Vaginal.Contraceptive.pill.progestogen	-0.426477	0.728801	-0.585176	0.55843	0.733976	0.92313	~Vaginal.Contraceptive.pill.progestogen + Technical.run_20201030_isala_cross_4 + Technical.run_20201016_isala_cross_2 + Technical.libsize + Technical.run_20201009_isala_cross_1 + Technical.run_20201204_isala_cross_8 + Sexual.Intercourse.24hours + Technical.run_20201120_isala_cross_6 + Technical.run_20210119_isala_cross_7 + Health.Antibiotic.3months + Technical.run_20201023_isala_cross_3 + Technic…	group	2715	FALSE:2653, TRUE:62
I-B	Vaginal.Contraceptive.pill.progestogen	-1.45446	0.721707	-2.01531	0.0438721	0.263233	0.344428	~Vaginal.Contraceptive.pill.progestogen + Technical.run_20201030_isala_cross_4 + Technical.run_20201016_isala_cross_2 + Technical.libsize + Technical.run_20201009_isala_cross_1 + Technical.run_20201204_isala_cross_8 + Sexual.Intercourse.24hours + Technical.run_20201120_isala_cross_6 + Technical.run_20210119_isala_cross_7 + Health.Antibiotic.3months + Technical.run_20201023_isala_cross_3 + Technic…	group	2715	FALSE:2653, TRUE:62
IV-B	Vaginal.Contraceptive.pill.combination	-0.471092	0.134147	-3.51177	0.000445138	0.00267083	0.0316684	~Vaginal.Contraceptive.pill.combination + Technical.run_20201030_isala_cross_4 + Technical.run_20201016_isala_cross_2 + Technical.libsize + Technical.run_20201009_isala_cross_1 + Technical.run_20201204_isala_cross_8 + Sexual.Intercourse.24hours + Technical.run_20201120_isala_cross_6 + Technical.run_20210119_isala_cross_7 + Health.Antibiotic.3months + Technical.run_20201023_isala_cross_3 + Technic…	group	2715	FALSE:1871, TRUE:844
I-A	Vaginal.Contraceptive.pill.combination	0.266763	0.0907884	2.93829	0.00330025	0.00990075	0.106007	~Vaginal.Contraceptive.pill.combination + Technical.run_20201030_isala_cross_4 + Technical.run_20201016_isala_cross_2 + Technical.libsize + Technical.run_20201009_isala_cross_1 + Technical.run_20201204_isala_cross_8 + Sexual.Intercourse.24hours + Technical.run_20201120_isala_cross_6 + Technical.run_20210119_isala_cross_7 + Health.Antibiotic.3months + Technical.run_20201023_isala_cross_3 + Technic…	group	2715	FALSE:1871, TRUE:844
III-A	Vaginal.Contraceptive.pill.combination	0.0977469	0.107291	0.911043	0.362273	0.434727	0.816135	~Vaginal.Contraceptive.pill.combination + Technical.run_20201030_isala_cross_4 + Technical.run_20201016_isala_cross_2 + Technical.libsize + Technical.run_20201009_isala_cross_1 + Technical.run_20201204_isala_cross_8 + Sexual.Intercourse.24hours + Technical.run_20201120_isala_cross_6 + Technical.run_20210119_isala_cross_7 + Health.Antibiotic.3months + Technical.run_20201023_isala_cross_3 + Technic…	group	2715	FALSE:1871, TRUE:844
III-B	Vaginal.Contraceptive.pill.combination	-0.222356	0.155416	-1.43072	0.152512	0.305023	0.622107	~Vaginal.Contraceptive.pill.combination + Technical.run_20201030_isala_cross_4 + Technical.run_20201016_isala_cross_2 + Technical.libsize + Technical.run_20201009_isala_cross_1 + Technical.run_20201204_isala_cross_8 + Sexual.Intercourse.24hours + Technical.run_20201120_isala_cross_6 + Technical.run_20210119_isala_cross_7 + Health.Antibiotic.3months + Technical.run_20201023_isala_cross_3 + Technic…	group	2715	FALSE:1871, TRUE:844
V	Vaginal.Contraceptive.pill.combination	0.114159	0.211733	0.539164	0.589773	0.589773	0.932707	~Vaginal.Contraceptive.pill.combination + Technical.run_20201030_isala_cross_4 + Technical.run_20201016_isala_cross_2 + Technical.libsize + Technical.run_20201009_isala_cross_1 + Technical.run_20201204_isala_cross_8 + Sexual.Intercourse.24hours + Technical.run_20201120_isala_cross_6 + Technical.run_20210119_isala_cross_7 + Health.Antibiotic.3months + Technical.run_20201023_isala_cross_3 + Technic…	group	2715	FALSE:1871, TRUE:844
I-B	Vaginal.Contraceptive.pill.combination	-0.149693	0.137649	-1.0875	0.276814	0.415222	0.735888	~Vaginal.Contraceptive.pill.combination + Technical.run_20201030_isala_cross_4 + Technical.run_20201016_isala_cross_2 + Technical.libsize + Technical.run_20201009_isala_cross_1 + Technical.run_20201204_isala_cross_8 + Sexual.Intercourse.24hours + Technical.run_20201120_isala_cross_6 + Technical.run_20210119_isala_cross_7 + Health.Antibiotic.3months + Technical.run_20201023_isala_cross_3 + Technic…	group	2715	FALSE:1871, TRUE:844
IV-B	Vaginal.Contraceptive.spiral.copper	0.122781	0.267433	0.459111	0.646155	0.775385	0.933798	~Vaginal.Contraceptive.spiral.copper + Technical.run_20201030_isala_cross_4 + Technical.run_20201016_isala_cross_2 + Technical.libsize + Technical.run_20201009_isala_cross_1 + Technical.run_20201204_isala_cross_8 + Sexual.Intercourse.24hours + Technical.run_20201120_isala_cross_6 + Technical.run_20210119_isala_cross_7 + Health.Antibiotic.3months + Technical.run_20201023_isala_cross_3 + Technical.…	group	2715	FALSE:2610, TRUE:105
I-A	Vaginal.Contraceptive.spiral.copper	-0.247237	0.218232	-1.1329	0.257254	0.766078	0.717718	~Vaginal.Contraceptive.spiral.copper + Technical.run_20201030_isala_cross_4 + Technical.run_20201016_isala_cross_2 + Technical.libsize + Technical.run_20201009_isala_cross_1 + Technical.run_20201204_isala_cross_8 + Sexual.Intercourse.24hours + Technical.run_20201120_isala_cross_6 + Technical.run_20210119_isala_cross_7 + Health.Antibiotic.3months + Technical.run_20201023_isala_cross_3 + Technical.…	group	2715	FALSE:2610, TRUE:105
III-A	Vaginal.Contraceptive.spiral.copper	-0.135761	0.250539	-0.541873	0.587906	0.775385	0.932707	~Vaginal.Contraceptive.spiral.copper + Technical.run_20201030_isala_cross_4 + Technical.run_20201016_isala_cross_2 + Technical.libsize + Technical.run_20201009_isala_cross_1 + Technical.run_20201204_isala_cross_8 + Sexual.Intercourse.24hours + Technical.run_20201120_isala_cross_6 + Technical.run_20210119_isala_cross_7 + Health.Antibiotic.3months + Technical.run_20201023_isala_cross_3 + Technical.…	group	2715	FALSE:2610, TRUE:105
III-B	Vaginal.Contraceptive.spiral.copper	0.428781	0.29787	1.43949	0.150011	0.766078	0.622107	~Vaginal.Contraceptive.spiral.copper + Technical.run_20201030_isala_cross_4 + Technical.run_20201016_isala_cross_2 + Technical.libsize + Technical.run_20201009_isala_cross_1 + Technical.run_20201204_isala_cross_8 + Sexual.Intercourse.24hours + Technical.run_20201120_isala_cross_6 + Technical.run_20210119_isala_cross_7 + Health.Antibiotic.3months + Technical.run_20201023_isala_cross_3 + Technical.…	group	2715	FALSE:2610, TRUE:105
V	Vaginal.Contraceptive.spiral.copper	-0.0290791	0.471935	-0.0616168	0.950868	0.950868	0.992438	~Vaginal.Contraceptive.spiral.copper + Technical.run_20201030_isala_cross_4 + Technical.run_20201016_isala_cross_2 + Technical.libsize + Technical.run_20201009_isala_cross_1 + Technical.run_20201204_isala_cross_8 + Sexual.Intercourse.24hours + Technical.run_20201120_isala_cross_6 + Technical.run_20210119_isala_cross_7 + Health.Antibiotic.3months + Technical.run_20201023_isala_cross_3 + Technical.…	group	2715	FALSE:2610, TRUE:105
I-B	Vaginal.Contraceptive.spiral.copper	0.250974	0.287711	0.87231	0.383039	0.766078	0.83028	~Vaginal.Contraceptive.spiral.copper + Technical.run_20201030_isala_cross_4 + Technical.run_20201016_isala_cross_2 + Technical.libsize + Technical.run_20201009_isala_cross_1 + Technical.run_20201204_isala_cross_8 + Sexual.Intercourse.24hours + Technical.run_20201120_isala_cross_6 + Technical.run_20210119_isala_cross_7 + Health.Antibiotic.3months + Technical.run_20201023_isala_cross_3 + Technical.…	group	2715	FALSE:2610, TRUE:105
IV-B	Vaginal.Contraceptive.spiral.hormone	0.179944	0.12775	1.40856	0.158966	0.317932	0.622261	~Vaginal.Contraceptive.spiral.hormone + Technical.run_20201030_isala_cross_4 + Technical.run_20201016_isala_cross_2 + Technical.libsize + Technical.run_20201009_isala_cross_1 + Technical.run_20201204_isala_cross_8 + Sexual.Intercourse.24hours + Technical.run_20201120_isala_cross_6 + Technical.run_20210119_isala_cross_7 + Health.Antibiotic.3months + Technical.run_20201023_isala_cross_3 + Technical…	group	2715	FALSE:2163, TRUE:552
I-A	Vaginal.Contraceptive.spiral.hormone	-0.205132	0.103531	-1.98137	0.0475502	0.154254	0.361527	~Vaginal.Contraceptive.spiral.hormone + Technical.run_20201030_isala_cross_4 + Technical.run_20201016_isala_cross_2 + Technical.libsize + Technical.run_20201009_isala_cross_1 + Technical.run_20201204_isala_cross_8 + Sexual.Intercourse.24hours + Technical.run_20201120_isala_cross_6 + Technical.run_20210119_isala_cross_7 + Health.Antibiotic.3months + Technical.run_20201023_isala_cross_3 + Technical…	group	2715	FALSE:2163, TRUE:552
III-A	Vaginal.Contraceptive.spiral.hormone	-0.0600034	0.117466	-0.510814	0.609481	0.609481	0.933798	~Vaginal.Contraceptive.spiral.hormone + Technical.run_20201030_isala_cross_4 + Technical.run_20201016_isala_cross_2 + Technical.libsize + Technical.run_20201009_isala_cross_1 + Technical.run_20201204_isala_cross_8 + Sexual.Intercourse.24hours + Technical.run_20201120_isala_cross_6 + Technical.run_20210119_isala_cross_7 + Health.Antibiotic.3months + Technical.run_20201023_isala_cross_3 + Technical…	group	2715	FALSE:2163, TRUE:552
III-B	Vaginal.Contraceptive.spiral.hormone	0.143555	0.15808	0.908114	0.363818	0.545727	0.816135	~Vaginal.Contraceptive.spiral.hormone + Technical.run_20201030_isala_cross_4 + Technical.run_20201016_isala_cross_2 + Technical.libsize + Technical.run_20201009_isala_cross_1 + Technical.run_20201204_isala_cross_8 + Sexual.Intercourse.24hours + Technical.run_20201120_isala_cross_6 + Technical.run_20210119_isala_cross_7 + Health.Antibiotic.3months + Technical.run_20201023_isala_cross_3 + Technical…	group	2715	FALSE:2163, TRUE:552
V	Vaginal.Contraceptive.spiral.hormone	-0.170108	0.238027	-0.714659	0.47482	0.569784	0.88148	~Vaginal.Contraceptive.spiral.hormone + Technical.run_20201030_isala_cross_4 + Technical.run_20201016_isala_cross_2 + Technical.libsize + Technical.run_20201009_isala_cross_1 + Technical.run_20201204_isala_cross_8 + Sexual.Intercourse.24hours + Technical.run_20201120_isala_cross_6 + Technical.run_20210119_isala_cross_7 + Health.Antibiotic.3months + Technical.run_20201023_isala_cross_3 + Technical…	group	2715	FALSE:2163, TRUE:552
I-B	Vaginal.Contraceptive.spiral.hormone	0.273856	0.140585	1.94797	0.051418	0.154254	0.376444	~Vaginal.Contraceptive.spiral.hormone + Technical.run_20201030_isala_cross_4 + Technical.run_20201016_isala_cross_2 + Technical.libsize + Technical.run_20201009_isala_cross_1 + Technical.run_20201204_isala_cross_8 + Sexual.Intercourse.24hours + Technical.run_20201120_isala_cross_6 + Technical.run_20210119_isala_cross_7 + Health.Antibiotic.3months + Technical.run_20201023_isala_cross_3 + Technical…	group	2715	FALSE:2163, TRUE:552
IV-B	Vaginal.Contraceptive.injection.dpma	0.694129	0.813073	0.85371	0.393266	0.786532	0.832788	~Vaginal.Contraceptive.injection.dpma + Technical.run_20201030_isala_cross_4 + Technical.run_20201016_isala_cross_2 + Technical.libsize + Technical.run_20201009_isala_cross_1 + Technical.run_20201204_isala_cross_8 + Sexual.Intercourse.24hours + Technical.run_20201120_isala_cross_6 + Technical.run_20210119_isala_cross_7 + Health.Antibiotic.3months + Technical.run_20201023_isala_cross_3 + Technical…	group	2715	FALSE:2706, TRUE:9
I-A	Vaginal.Contraceptive.injection.dpma	-0.351575	0.712143	-0.493686	0.621528	0.932292	0.933798	~Vaginal.Contraceptive.injection.dpma + Technical.run_20201030_isala_cross_4 + Technical.run_20201016_isala_cross_2 + Technical.libsize + Technical.run_20201009_isala_cross_1 + Technical.run_20201204_isala_cross_8 + Sexual.Intercourse.24hours + Technical.run_20201120_isala_cross_6 + Technical.run_20210119_isala_cross_7 + Health.Antibiotic.3months + Technical.run_20201023_isala_cross_3 + Technical…	group	2715	FALSE:2706, TRUE:9
III-A	Vaginal.Contraceptive.injection.dpma	-13.2858	293.445	-0.0452753	0.963888	0.979248	0.992438	~Vaginal.Contraceptive.injection.dpma + Technical.run_20201030_isala_cross_4 + Technical.run_20201016_isala_cross_2 + Technical.libsize + Technical.run_20201009_isala_cross_1 + Technical.run_20201204_isala_cross_8 + Sexual.Intercourse.24hours + Technical.run_20201120_isala_cross_6 + Technical.run_20210119_isala_cross_7 + Health.Antibiotic.3months + Technical.run_20201023_isala_cross_3 + Technical…	group	2715	FALSE:2706, TRUE:9
III-B	Vaginal.Contraceptive.injection.dpma	1.01129	0.813263	1.2435	0.213684	0.786532	0.693854	~Vaginal.Contraceptive.injection.dpma + Technical.run_20201030_isala_cross_4 + Technical.run_20201016_isala_cross_2 + Technical.libsize + Technical.run_20201009_isala_cross_1 + Technical.run_20201204_isala_cross_8 + Sexual.Intercourse.24hours + Technical.run_20201120_isala_cross_6 + Technical.run_20210119_isala_cross_7 + Health.Antibiotic.3months + Technical.run_20201023_isala_cross_3 + Technical…	group	2715	FALSE:2706, TRUE:9
V	Vaginal.Contraceptive.injection.dpma	-12.2447	470.745	-0.0260112	0.979248	0.979248	0.992438	~Vaginal.Contraceptive.injection.dpma + Technical.run_20201030_isala_cross_4 + Technical.run_20201016_isala_cross_2 + Technical.libsize + Technical.run_20201009_isala_cross_1 + Technical.run_20201204_isala_cross_8 + Sexual.Intercourse.24hours + Technical.run_20201120_isala_cross_6 + Technical.run_20210119_isala_cross_7 + Health.Antibiotic.3months + Technical.run_20201023_isala_cross_3 + Technical…	group	2715	FALSE:2706, TRUE:9
I-B	Vaginal.Contraceptive.injection.dpma	0.834548	0.813852	1.02543	0.30516	0.786532	0.754407	~Vaginal.Contraceptive.injection.dpma + Technical.run_20201030_isala_cross_4 + Technical.run_20201016_isala_cross_2 + Technical.libsize + Technical.run_20201009_isala_cross_1 + Technical.run_20201204_isala_cross_8 + Sexual.Intercourse.24hours + Technical.run_20201120_isala_cross_6 + Technical.run_20210119_isala_cross_7 + Health.Antibiotic.3months + Technical.run_20201023_isala_cross_3 + Technical…	group	2715	FALSE:2706, TRUE:9
IV-B	Vaginal.Contraceptive.ring	0.16026	0.247628	0.647181	0.517515	0.621018	0.89713	~Vaginal.Contraceptive.ring + Technical.run_20201030_isala_cross_4 + Technical.run_20201016_isala_cross_2 + Technical.libsize + Technical.run_20201009_isala_cross_1 + Technical.run_20201204_isala_cross_8 + Sexual.Intercourse.24hours + Technical.run_20201120_isala_cross_6 + Technical.run_20210119_isala_cross_7 + Health.Antibiotic.3months + Technical.run_20201023_isala_cross_3 + Technical.run_20201…	group	2715	FALSE:2585, TRUE:130
I-A	Vaginal.Contraceptive.ring	0.046164	0.186476	0.247559	0.804476	0.804476	0.971282	~Vaginal.Contraceptive.ring + Technical.run_20201030_isala_cross_4 + Technical.run_20201016_isala_cross_2 + Technical.libsize + Technical.run_20201009_isala_cross_1 + Technical.run_20201204_isala_cross_8 + Sexual.Intercourse.24hours + Technical.run_20201120_isala_cross_6 + Technical.run_20210119_isala_cross_7 + Health.Antibiotic.3months + Technical.run_20201023_isala_cross_3 + Technical.run_20201…	group	2715	FALSE:2585, TRUE:130
III-A	Vaginal.Contraceptive.ring	0.295465	0.205497	1.43781	0.150488	0.451465	0.622107	~Vaginal.Contraceptive.ring + Technical.run_20201030_isala_cross_4 + Technical.run_20201016_isala_cross_2 + Technical.libsize + Technical.run_20201009_isala_cross_1 + Technical.run_20201204_isala_cross_8 + Sexual.Intercourse.24hours + Technical.run_20201120_isala_cross_6 + Technical.run_20210119_isala_cross_7 + Health.Antibiotic.3months + Technical.run_20201023_isala_cross_3 + Technical.run_20201…	group	2715	FALSE:2585, TRUE:130
III-B	Vaginal.Contraceptive.ring	-0.61689	0.395943	-1.55803	0.119227	0.451465	0.570913	~Vaginal.Contraceptive.ring + Technical.run_20201030_isala_cross_4 + Technical.run_20201016_isala_cross_2 + Technical.libsize + Technical.run_20201009_isala_cross_1 + Technical.run_20201204_isala_cross_8 + Sexual.Intercourse.24hours + Technical.run_20201120_isala_cross_6 + Technical.run_20210119_isala_cross_7 + Health.Antibiotic.3months + Technical.run_20201023_isala_cross_3 + Technical.run_20201…	group	2715	FALSE:2585, TRUE:130
V	Vaginal.Contraceptive.ring	-0.337821	0.520486	-0.649049	0.516307	0.621018	0.89713	~Vaginal.Contraceptive.ring + Technical.run_20201030_isala_cross_4 + Technical.run_20201016_isala_cross_2 + Technical.libsize + Technical.run_20201009_isala_cross_1 + Technical.run_20201204_isala_cross_8 + Sexual.Intercourse.24hours + Technical.run_20201120_isala_cross_6 + Technical.run_20210119_isala_cross_7 + Health.Antibiotic.3months + Technical.run_20201023_isala_cross_3 + Technical.run_20201…	group	2715	FALSE:2585, TRUE:130
I-B	Vaginal.Contraceptive.ring	-0.269393	0.310792	-0.866796	0.386054	0.621018	0.830474	~Vaginal.Contraceptive.ring + Technical.run_20201030_isala_cross_4 + Technical.run_20201016_isala_cross_2 + Technical.libsize + Technical.run_20201009_isala_cross_1 + Technical.run_20201204_isala_cross_8 + Sexual.Intercourse.24hours + Technical.run_20201120_isala_cross_6 + Technical.run_20210119_isala_cross_7 + Health.Antibiotic.3months + Technical.run_20201023_isala_cross_3 + Technical.run_20201…	group	2715	FALSE:2585, TRUE:130
IV-B	Vaginal.Contraceptive.implant	0.406393	0.569752	0.71328	0.475673	0.570807	0.88148	~Vaginal.Contraceptive.implant + Technical.run_20201030_isala_cross_4 + Technical.run_20201016_isala_cross_2 + Technical.libsize + Technical.run_20201009_isala_cross_1 + Technical.run_20201204_isala_cross_8 + Sexual.Intercourse.24hours + Technical.run_20201120_isala_cross_6 + Technical.run_20210119_isala_cross_7 + Health.Antibiotic.3months + Technical.run_20201023_isala_cross_3 + Technical.run_20…	group	2715	FALSE:2695, TRUE:20
I-A	Vaginal.Contraceptive.implant	0.3887	0.457909	0.848859	0.39596	0.570807	0.833776	~Vaginal.Contraceptive.implant + Technical.run_20201030_isala_cross_4 + Technical.run_20201016_isala_cross_2 + Technical.libsize + Technical.run_20201009_isala_cross_1 + Technical.run_20201204_isala_cross_8 + Sexual.Intercourse.24hours + Technical.run_20201120_isala_cross_6 + Technical.run_20210119_isala_cross_7 + Health.Antibiotic.3months + Technical.run_20201023_isala_cross_3 + Technical.run_20…	group	2715	FALSE:2695, TRUE:20
III-A	Vaginal.Contraceptive.implant	-1.72816	1.02941	-1.67879	0.0931937	0.415196	0.495422	~Vaginal.Contraceptive.implant + Technical.run_20201030_isala_cross_4 + Technical.run_20201016_isala_cross_2 + Technical.libsize + Technical.run_20201009_isala_cross_1 + Technical.run_20201204_isala_cross_8 + Sexual.Intercourse.24hours + Technical.run_20201120_isala_cross_6 + Technical.run_20210119_isala_cross_7 + Health.Antibiotic.3months + Technical.run_20201023_isala_cross_3 + Technical.run_20…	group	2715	FALSE:2695, TRUE:20
III-B	Vaginal.Contraceptive.implant	0.841942	0.568196	1.48178	0.138399	0.415196	0.612645	~Vaginal.Contraceptive.implant + Technical.run_20201030_isala_cross_4 + Technical.run_20201016_isala_cross_2 + Technical.libsize + Technical.run_20201009_isala_cross_1 + Technical.run_20201204_isala_cross_8 + Sexual.Intercourse.24hours + Technical.run_20201120_isala_cross_6 + Technical.run_20210119_isala_cross_7 + Health.Antibiotic.3months + Technical.run_20201023_isala_cross_3 + Technical.run_20…	group	2715	FALSE:2695, TRUE:20
V	Vaginal.Contraceptive.implant	0.0244011	1.03772	0.0235141	0.98124	0.98124	0.992438	~Vaginal.Contraceptive.implant + Technical.run_20201030_isala_cross_4 + Technical.run_20201016_isala_cross_2 + Technical.libsize + Technical.run_20201009_isala_cross_1 + Technical.run_20201204_isala_cross_8 + Sexual.Intercourse.24hours + Technical.run_20201120_isala_cross_6 + Technical.run_20210119_isala_cross_7 + Health.Antibiotic.3months + Technical.run_20201023_isala_cross_3 + Technical.run_20…	group	2715	FALSE:2695, TRUE:20
I-B	Vaginal.Contraceptive.implant	-1.03957	1.03025	-1.00905	0.312949	0.570807	0.761949	~Vaginal.Contraceptive.implant + Technical.run_20201030_isala_cross_4 + Technical.run_20201016_isala_cross_2 + Technical.libsize + Technical.run_20201009_isala_cross_1 + Technical.run_20201204_isala_cross_8 + Sexual.Intercourse.24hours + Technical.run_20201120_isala_cross_6 + Technical.run_20210119_isala_cross_7 + Health.Antibiotic.3months + Technical.run_20201023_isala_cross_3 + Technical.run_20…	group	2715	FALSE:2695, TRUE:20
IV-B	Vaginal.Contraceptive.plaster	-12.592	332.482	-0.0378728	0.969789	0.970553	0.992438	~Vaginal.Contraceptive.plaster + Technical.run_20201030_isala_cross_4 + Technical.run_20201016_isala_cross_2 + Technical.libsize + Technical.run_20201009_isala_cross_1 + Technical.run_20201204_isala_cross_8 + Sexual.Intercourse.24hours + Technical.run_20201120_isala_cross_6 + Technical.run_20210119_isala_cross_7 + Health.Antibiotic.3months + Technical.run_20201023_isala_cross_3 + Technical.run_20…	group	2715	FALSE:2708, TRUE:7
I-A	Vaginal.Contraceptive.plaster	1.2046	0.843157	1.42868	0.153097	0.459292	0.622107	~Vaginal.Contraceptive.plaster + Technical.run_20201030_isala_cross_4 + Technical.run_20201016_isala_cross_2 + Technical.libsize + Technical.run_20201009_isala_cross_1 + Technical.run_20201204_isala_cross_8 + Sexual.Intercourse.24hours + Technical.run_20201120_isala_cross_6 + Technical.run_20210119_isala_cross_7 + Health.Antibiotic.3months + Technical.run_20201023_isala_cross_3 + Technical.run_20…	group	2715	FALSE:2708, TRUE:7
III-A	Vaginal.Contraceptive.plaster	-0.534412	1.08415	-0.492932	0.62206	0.970553	0.933798	~Vaginal.Contraceptive.plaster + Technical.run_20201030_isala_cross_4 + Technical.run_20201016_isala_cross_2 + Technical.libsize + Technical.run_20201009_isala_cross_1 + Technical.run_20201204_isala_cross_8 + Sexual.Intercourse.24hours + Technical.run_20201120_isala_cross_6 + Technical.run_20210119_isala_cross_7 + Health.Antibiotic.3months + Technical.run_20201023_isala_cross_3 + Technical.run_20…	group	2715	FALSE:2708, TRUE:7
III-B	Vaginal.Contraceptive.plaster	-12.2432	331.665	-0.0369144	0.970553	0.970553	0.992438	~Vaginal.Contraceptive.plaster + Technical.run_20201030_isala_cross_4 + Technical.run_20201016_isala_cross_2 + Technical.libsize + Technical.run_20201009_isala_cross_1 + Technical.run_20201204_isala_cross_8 + Sexual.Intercourse.24hours + Technical.run_20201120_isala_cross_6 + Technical.run_20210119_isala_cross_7 + Health.Antibiotic.3months + Technical.run_20201023_isala_cross_3 + Technical.run_20…	group	2715	FALSE:2708, TRUE:7
V	Vaginal.Contraceptive.plaster	1.70077	1.10348	1.54128	0.123249	0.459292	0.573625	~Vaginal.Contraceptive.plaster + Technical.run_20201030_isala_cross_4 + Technical.run_20201016_isala_cross_2 + Technical.libsize + Technical.run_20201009_isala_cross_1 + Technical.run_20201204_isala_cross_8 + Sexual.Intercourse.24hours + Technical.run_20201120_isala_cross_6 + Technical.run_20210119_isala_cross_7 + Health.Antibiotic.3months + Technical.run_20201023_isala_cross_3 + Technical.run_20…	group	2715	FALSE:2708, TRUE:7
I-B	Vaginal.Contraceptive.plaster	-12.4138	333.355	-0.037239	0.970294	0.970553	0.992438	~Vaginal.Contraceptive.plaster + Technical.run_20201030_isala_cross_4 + Technical.run_20201016_isala_cross_2 + Technical.libsize + Technical.run_20201009_isala_cross_1 + Technical.run_20201204_isala_cross_8 + Sexual.Intercourse.24hours + Technical.run_20201120_isala_cross_6 + Technical.run_20210119_isala_cross_7 + Health.Antibiotic.3months + Technical.run_20201023_isala_cross_3 + Technical.run_20…	group	2715	FALSE:2708, TRUE:7
IV-B	Vaginal.Contraceptive.condom	0.210883	0.155874	1.3529	0.176087	0.684672	0.647167	~Vaginal.Contraceptive.condom + Technical.run_20201030_isala_cross_4 + Technical.run_20201016_isala_cross_2 + Technical.libsize + Technical.run_20201009_isala_cross_1 + Technical.run_20201204_isala_cross_8 + Sexual.Intercourse.24hours + Technical.run_20201120_isala_cross_6 + Technical.run_20210119_isala_cross_7 + Health.Antibiotic.3months + Technical.run_20201023_isala_cross_3 + Technical.run_202…	group	2715	FALSE:2347, TRUE:368
I-A	Vaginal.Contraceptive.condom	0.0317341	0.117725	0.269561	0.787498	0.787498	0.967146	~Vaginal.Contraceptive.condom + Technical.run_20201030_isala_cross_4 + Technical.run_20201016_isala_cross_2 + Technical.libsize + Technical.run_20201009_isala_cross_1 + Technical.run_20201204_isala_cross_8 + Sexual.Intercourse.24hours + Technical.run_20201120_isala_cross_6 + Technical.run_20210119_isala_cross_7 + Health.Antibiotic.3months + Technical.run_20201023_isala_cross_3 + Technical.run_202…	group	2715	FALSE:2347, TRUE:368
III-A	Vaginal.Contraceptive.condom	-0.0648004	0.139891	-0.463221	0.643206	0.787498	0.933798	~Vaginal.Contraceptive.condom + Technical.run_20201030_isala_cross_4 + Technical.run_20201016_isala_cross_2 + Technical.libsize + Technical.run_20201009_isala_cross_1 + Technical.run_20201204_isala_cross_8 + Sexual.Intercourse.24hours + Technical.run_20201120_isala_cross_6 + Technical.run_20210119_isala_cross_7 + Health.Antibiotic.3months + Technical.run_20201023_isala_cross_3 + Technical.run_202…	group	2715	FALSE:2347, TRUE:368
III-B	Vaginal.Contraceptive.condom	0.058704	0.188044	0.312183	0.754902	0.787498	0.960395	~Vaginal.Contraceptive.condom + Technical.run_20201030_isala_cross_4 + Technical.run_20201016_isala_cross_2 + Technical.libsize + Technical.run_20201009_isala_cross_1 + Technical.run_20201204_isala_cross_8 + Sexual.Intercourse.24hours + Technical.run_20201120_isala_cross_6 + Technical.run_20210119_isala_cross_7 + Health.Antibiotic.3months + Technical.run_20201023_isala_cross_3 + Technical.run_202…	group	2715	FALSE:2347, TRUE:368
V	Vaginal.Contraceptive.condom	-0.188104	0.295319	-0.636951	0.524157	0.787498	0.901665	~Vaginal.Contraceptive.condom + Technical.run_20201030_isala_cross_4 + Technical.run_20201016_isala_cross_2 + Technical.libsize + Technical.run_20201009_isala_cross_1 + Technical.run_20201204_isala_cross_8 + Sexual.Intercourse.24hours + Technical.run_20201120_isala_cross_6 + Technical.run_20210119_isala_cross_7 + Health.Antibiotic.3months + Technical.run_20201023_isala_cross_3 + Technical.run_202…	group	2715	FALSE:2347, TRUE:368
I-B	Vaginal.Contraceptive.condom	-0.222823	0.184924	-1.20495	0.228224	0.684672	0.699419	~Vaginal.Contraceptive.condom + Technical.run_20201030_isala_cross_4 + Technical.run_20201016_isala_cross_2 + Technical.libsize + Technical.run_20201009_isala_cross_1 + Technical.run_20201204_isala_cross_8 + Sexual.Intercourse.24hours + Technical.run_20201120_isala_cross_6 + Technical.run_20210119_isala_cross_7 + Health.Antibiotic.3months + Technical.run_20201023_isala_cross_3 + Technical.run_202…	group	2715	FALSE:2347, TRUE:368
IV-B	Vaginal.Contraceptive.cup	1.64333	1.42033	1.15701	0.247269	0.977667	0.717718	~Vaginal.Contraceptive.cup + Technical.run_20201030_isala_cross_4 + Technical.run_20201016_isala_cross_2 + Technical.libsize + Technical.run_20201009_isala_cross_1 + Technical.run_20201204_isala_cross_8 + Sexual.Intercourse.24hours + Technical.run_20201120_isala_cross_6 + Technical.run_20210119_isala_cross_7 + Health.Antibiotic.3months + Technical.run_20201023_isala_cross_3 + Technical.run_202012…	group	2715	FALSE:2713, TRUE:2
I-A	Vaginal.Contraceptive.cup	0.575658	1.4189	0.405706	0.684959	0.977667	0.946904	~Vaginal.Contraceptive.cup + Technical.run_20201030_isala_cross_4 + Technical.run_20201016_isala_cross_2 + Technical.libsize + Technical.run_20201009_isala_cross_1 + Technical.run_20201204_isala_cross_8 + Sexual.Intercourse.24hours + Technical.run_20201120_isala_cross_6 + Technical.run_20210119_isala_cross_7 + Health.Antibiotic.3months + Technical.run_20201023_isala_cross_3 + Technical.run_202012…	group	2715	FALSE:2713, TRUE:2
III-A	Vaginal.Contraceptive.cup	-11.4036	229.608	-0.0496654	0.960389	0.977667	0.992438	~Vaginal.Contraceptive.cup + Technical.run_20201030_isala_cross_4 + Technical.run_20201016_isala_cross_2 + Technical.libsize + Technical.run_20201009_isala_cross_1 + Technical.run_20201204_isala_cross_8 + Sexual.Intercourse.24hours + Technical.run_20201120_isala_cross_6 + Technical.run_20210119_isala_cross_7 + Health.Antibiotic.3months + Technical.run_20201023_isala_cross_3 + Technical.run_202012…	group	2715	FALSE:2713, TRUE:2
III-B	Vaginal.Contraceptive.cup	-11.1604	378.022	-0.0295231	0.976447	0.977667	0.992438	~Vaginal.Contraceptive.cup + Technical.run_20201030_isala_cross_4 + Technical.run_20201016_isala_cross_2 + Technical.libsize + Technical.run_20201009_isala_cross_1 + Technical.run_20201204_isala_cross_8 + Sexual.Intercourse.24hours + Technical.run_20201120_isala_cross_6 + Technical.run_20210119_isala_cross_7 + Health.Antibiotic.3months + Technical.run_20201023_isala_cross_3 + Technical.run_202012…	group	2715	FALSE:2713, TRUE:2
V	Vaginal.Contraceptive.cup	-10.5884	378.244	-0.0279937	0.977667	0.977667	0.992438	~Vaginal.Contraceptive.cup + Technical.run_20201030_isala_cross_4 + Technical.run_20201016_isala_cross_2 + Technical.libsize + Technical.run_20201009_isala_cross_1 + Technical.run_20201204_isala_cross_8 + Sexual.Intercourse.24hours + Technical.run_20201120_isala_cross_6 + Technical.run_20210119_isala_cross_7 + Health.Antibiotic.3months + Technical.run_20201023_isala_cross_3 + Technical.run_202012…	group	2715	FALSE:2713, TRUE:2
I-B	Vaginal.Contraceptive.cup	-11.478	378.584	-0.0303182	0.975813	0.977667	0.992438	~Vaginal.Contraceptive.cup + Technical.run_20201030_isala_cross_4 + Technical.run_20201016_isala_cross_2 + Technical.libsize + Technical.run_20201009_isala_cross_1 + Technical.run_20201204_isala_cross_8 + Sexual.Intercourse.24hours + Technical.run_20201120_isala_cross_6 + Technical.run_20210119_isala_cross_7 + Health.Antibiotic.3months + Technical.run_20201023_isala_cross_3 + Technical.run_202012…	group	2715	FALSE:2713, TRUE:2
IV-B	Vaginal.Contraceptive.morningafter	-12.7804	310.198	-0.041201	0.967136	0.980605	0.992438	~Vaginal.Contraceptive.morningafter + Technical.run_20201030_isala_cross_4 + Technical.run_20201016_isala_cross_2 + Technical.libsize + Technical.run_20201009_isala_cross_1 + Technical.run_20201204_isala_cross_8 + Sexual.Intercourse.24hours + Technical.run_20201120_isala_cross_6 + Technical.run_20210119_isala_cross_7 + Health.Antibiotic.3months + Technical.run_20201023_isala_cross_3 + Technical.r…	group	2715	FALSE:2707, TRUE:8
I-A	Vaginal.Contraceptive.morningafter	0.456054	0.713041	0.63959	0.522439	0.980605	0.901665	~Vaginal.Contraceptive.morningafter + Technical.run_20201030_isala_cross_4 + Technical.run_20201016_isala_cross_2 + Technical.libsize + Technical.run_20201009_isala_cross_1 + Technical.run_20201204_isala_cross_8 + Sexual.Intercourse.24hours + Technical.run_20201120_isala_cross_6 + Technical.run_20210119_isala_cross_7 + Health.Antibiotic.3months + Technical.run_20201023_isala_cross_3 + Technical.r…	group	2715	FALSE:2707, TRUE:8
III-A	Vaginal.Contraceptive.morningafter	-0.55672	1.07369	-0.518511	0.604102	0.980605	0.933798	~Vaginal.Contraceptive.morningafter + Technical.run_20201030_isala_cross_4 + Technical.run_20201016_isala_cross_2 + Technical.libsize + Technical.run_20201009_isala_cross_1 + Technical.run_20201204_isala_cross_8 + Sexual.Intercourse.24hours + Technical.run_20201120_isala_cross_6 + Technical.run_20210119_isala_cross_7 + Health.Antibiotic.3months + Technical.run_20201023_isala_cross_3 + Technical.r…	group	2715	FALSE:2707, TRUE:8
III-B	Vaginal.Contraceptive.morningafter	0.281003	1.07632	0.261077	0.794033	0.980605	0.969777	~Vaginal.Contraceptive.morningafter + Technical.run_20201030_isala_cross_4 + Technical.run_20201016_isala_cross_2 + Technical.libsize + Technical.run_20201009_isala_cross_1 + Technical.run_20201204_isala_cross_8 + Sexual.Intercourse.24hours + Technical.run_20201120_isala_cross_6 + Technical.run_20210119_isala_cross_7 + Health.Antibiotic.3months + Technical.run_20201023_isala_cross_3 + Technical.r…	group	2715	FALSE:2707, TRUE:8
V	Vaginal.Contraceptive.morningafter	-12.1806	501.041	-0.0243106	0.980605	0.980605	0.992438	~Vaginal.Contraceptive.morningafter + Technical.run_20201030_isala_cross_4 + Technical.run_20201016_isala_cross_2 + Technical.libsize + Technical.run_20201009_isala_cross_1 + Technical.run_20201204_isala_cross_8 + Sexual.Intercourse.24hours + Technical.run_20201120_isala_cross_6 + Technical.run_20210119_isala_cross_7 + Health.Antibiotic.3months + Technical.run_20201023_isala_cross_3 + Technical.r…	group	2715	FALSE:2707, TRUE:8
I-B	Vaginal.Contraceptive.morningafter	0.859607	0.825697	1.04107	0.297844	0.980605	0.743491	~Vaginal.Contraceptive.morningafter + Technical.run_20201030_isala_cross_4 + Technical.run_20201016_isala_cross_2 + Technical.libsize + Technical.run_20201009_isala_cross_1 + Technical.run_20201204_isala_cross_8 + Sexual.Intercourse.24hours + Technical.run_20201120_isala_cross_6 + Technical.run_20210119_isala_cross_7 + Health.Antibiotic.3months + Technical.run_20201023_isala_cross_3 + Technical.r…	group	2715	FALSE:2707, TRUE:8
IV-B	Vaginal.Contraceptive.behavioural.periodiccelibacy	0.662754	0.322151	2.05728	0.0396595	0.118978	0.341555	~Vaginal.Contraceptive.behavioural.periodiccelibacy + Technical.run_20201030_isala_cross_4 + Technical.run_20201016_isala_cross_2 + Technical.libsize + Technical.run_20201009_isala_cross_1 + Technical.run_20201204_isala_cross_8 + Sexual.Intercourse.24hours + Technical.run_20201120_isala_cross_6 + Technical.run_20210119_isala_cross_7 + Health.Antibiotic.3months + Technical.run_20201023_isala_cross…	group	2715	FALSE:2664, TRUE:51
I-A	Vaginal.Contraceptive.behavioural.periodiccelibacy	-0.601935	0.335329	-1.79506	0.0726448	0.14529	0.448105	~Vaginal.Contraceptive.behavioural.periodiccelibacy + Technical.run_20201030_isala_cross_4 + Technical.run_20201016_isala_cross_2 + Technical.libsize + Technical.run_20201009_isala_cross_1 + Technical.run_20201204_isala_cross_8 + Sexual.Intercourse.24hours + Technical.run_20201120_isala_cross_6 + Technical.run_20210119_isala_cross_7 + Health.Antibiotic.3months + Technical.run_20201023_isala_cross…	group	2715	FALSE:2664, TRUE:51
III-A	Vaginal.Contraceptive.behavioural.periodiccelibacy	-0.247499	0.372746	-0.663988	0.506698	0.760047	0.89713	~Vaginal.Contraceptive.behavioural.periodiccelibacy + Technical.run_20201030_isala_cross_4 + Technical.run_20201016_isala_cross_2 + Technical.libsize + Technical.run_20201009_isala_cross_1 + Technical.run_20201204_isala_cross_8 + Sexual.Intercourse.24hours + Technical.run_20201120_isala_cross_6 + Technical.run_20210119_isala_cross_7 + Health.Antibiotic.3months + Technical.run_20201023_isala_cross…	group	2715	FALSE:2664, TRUE:51
III-B	Vaginal.Contraceptive.behavioural.periodiccelibacy	0.8146	0.377223	2.15946	0.0308142	0.118978	0.32122	~Vaginal.Contraceptive.behavioural.periodiccelibacy + Technical.run_20201030_isala_cross_4 + Technical.run_20201016_isala_cross_2 + Technical.libsize + Technical.run_20201009_isala_cross_1 + Technical.run_20201204_isala_cross_8 + Sexual.Intercourse.24hours + Technical.run_20201120_isala_cross_6 + Technical.run_20210119_isala_cross_7 + Health.Antibiotic.3months + Technical.run_20201023_isala_cross…	group	2715	FALSE:2664, TRUE:51
V	Vaginal.Contraceptive.behavioural.periodiccelibacy	-14.6368	541.568	-0.0270268	0.978438	0.978438	0.992438	~Vaginal.Contraceptive.behavioural.periodiccelibacy + Technical.run_20201030_isala_cross_4 + Technical.run_20201016_isala_cross_2 + Technical.libsize + Technical.run_20201009_isala_cross_1 + Technical.run_20201204_isala_cross_8 + Sexual.Intercourse.24hours + Technical.run_20201120_isala_cross_6 + Technical.run_20210119_isala_cross_7 + Health.Antibiotic.3months + Technical.run_20201023_isala_cross…	group	2715	FALSE:2664, TRUE:51
I-B	Vaginal.Contraceptive.behavioural.periodiccelibacy	0.15686	0.41397	0.378917	0.704749	0.845699	0.946904	~Vaginal.Contraceptive.behavioural.periodiccelibacy + Technical.run_20201030_isala_cross_4 + Technical.run_20201016_isala_cross_2 + Technical.libsize + Technical.run_20201009_isala_cross_1 + Technical.run_20201204_isala_cross_8 + Sexual.Intercourse.24hours + Technical.run_20201120_isala_cross_6 + Technical.run_20210119_isala_cross_7 + Health.Antibiotic.3months + Technical.run_20201023_isala_cross…	group	2715	FALSE:2664, TRUE:51
IV-B	Vaginal.Contraceptive.behavioural.coitusinterruptus	-0.0187914	0.263124	-0.0714166	0.943066	0.943066	0.992438	~Vaginal.Contraceptive.behavioural.coitusinterruptus + Technical.run_20201030_isala_cross_4 + Technical.run_20201016_isala_cross_2 + Technical.libsize + Technical.run_20201009_isala_cross_1 + Technical.run_20201204_isala_cross_8 + Sexual.Intercourse.24hours + Technical.run_20201120_isala_cross_6 + Technical.run_20210119_isala_cross_7 + Health.Antibiotic.3months + Technical.run_20201023_isala_cros…	group	2715	FALSE:2586, TRUE:129
I-A	Vaginal.Contraceptive.behavioural.coitusinterruptus	-0.203822	0.194777	-1.04644	0.295359	0.473703	0.742872	~Vaginal.Contraceptive.behavioural.coitusinterruptus + Technical.run_20201030_isala_cross_4 + Technical.run_20201016_isala_cross_2 + Technical.libsize + Technical.run_20201009_isala_cross_1 + Technical.run_20201204_isala_cross_8 + Sexual.Intercourse.24hours + Technical.run_20201120_isala_cross_6 + Technical.run_20210119_isala_cross_7 + Health.Antibiotic.3months + Technical.run_20201023_isala_cros…	group	2715	FALSE:2586, TRUE:129
III-A	Vaginal.Contraceptive.behavioural.coitusinterruptus	0.210472	0.209817	1.00312	0.315802	0.473703	0.7653	~Vaginal.Contraceptive.behavioural.coitusinterruptus + Technical.run_20201030_isala_cross_4 + Technical.run_20201016_isala_cross_2 + Technical.libsize + Technical.run_20201009_isala_cross_1 + Technical.run_20201204_isala_cross_8 + Sexual.Intercourse.24hours + Technical.run_20201120_isala_cross_6 + Technical.run_20210119_isala_cross_7 + Health.Antibiotic.3months + Technical.run_20201023_isala_cros…	group	2715	FALSE:2586, TRUE:129
III-B	Vaginal.Contraceptive.behavioural.coitusinterruptus	0.457906	0.26057	1.75733	0.078862	0.473172	0.459337	~Vaginal.Contraceptive.behavioural.coitusinterruptus + Technical.run_20201030_isala_cross_4 + Technical.run_20201016_isala_cross_2 + Technical.libsize + Technical.run_20201009_isala_cross_1 + Technical.run_20201204_isala_cross_8 + Sexual.Intercourse.24hours + Technical.run_20201120_isala_cross_6 + Technical.run_20210119_isala_cross_7 + Health.Antibiotic.3months + Technical.run_20201023_isala_cros…	group	2715	FALSE:2586, TRUE:129
V	Vaginal.Contraceptive.behavioural.coitusinterruptus	-0.226981	0.472242	-0.480645	0.630769	0.756923	0.933798	~Vaginal.Contraceptive.behavioural.coitusinterruptus + Technical.run_20201030_isala_cross_4 + Technical.run_20201016_isala_cross_2 + Technical.libsize + Technical.run_20201009_isala_cross_1 + Technical.run_20201204_isala_cross_8 + Sexual.Intercourse.24hours + Technical.run_20201120_isala_cross_6 + Technical.run_20210119_isala_cross_7 + Health.Antibiotic.3months + Technical.run_20201023_isala_cros…	group	2715	FALSE:2586, TRUE:129
I-B	Vaginal.Contraceptive.behavioural.coitusinterruptus	-0.33855	0.311473	-1.08693	0.277066	0.473703	0.735888	~Vaginal.Contraceptive.behavioural.coitusinterruptus + Technical.run_20201030_isala_cross_4 + Technical.run_20201016_isala_cross_2 + Technical.libsize + Technical.run_20201009_isala_cross_1 + Technical.run_20201204_isala_cross_8 + Sexual.Intercourse.24hours + Technical.run_20201120_isala_cross_6 + Technical.run_20210119_isala_cross_7 + Health.Antibiotic.3months + Technical.run_20201023_isala_cros…	group	2715	FALSE:2586, TRUE:129
IV-B	Vaginal.Contraceptive.sterilized.self	0.532963	0.430769	1.23723	0.216	0.648	0.694826	~Vaginal.Contraceptive.sterilized.self + Technical.run_20201030_isala_cross_4 + Technical.run_20201016_isala_cross_2 + Technical.libsize + Technical.run_20201009_isala_cross_1 + Technical.run_20201204_isala_cross_8 + Sexual.Intercourse.24hours + Technical.run_20201120_isala_cross_6 + Technical.run_20210119_isala_cross_7 + Health.Antibiotic.3months + Technical.run_20201023_isala_cross_3 + Technica…	group	2715	FALSE:2686, TRUE:29
I-A	Vaginal.Contraceptive.sterilized.self	0.0468239	0.420431	0.111371	0.911322	0.981702	0.992438	~Vaginal.Contraceptive.sterilized.self + Technical.run_20201030_isala_cross_4 + Technical.run_20201016_isala_cross_2 + Technical.libsize + Technical.run_20201009_isala_cross_1 + Technical.run_20201204_isala_cross_8 + Sexual.Intercourse.24hours + Technical.run_20201120_isala_cross_6 + Technical.run_20210119_isala_cross_7 + Health.Antibiotic.3months + Technical.run_20201023_isala_cross_3 + Technica…	group	2715	FALSE:2686, TRUE:29
III-A	Vaginal.Contraceptive.sterilized.self	-1.17584	0.634383	-1.85353	0.063807	0.382842	0.43246	~Vaginal.Contraceptive.sterilized.self + Technical.run_20201030_isala_cross_4 + Technical.run_20201016_isala_cross_2 + Technical.libsize + Technical.run_20201009_isala_cross_1 + Technical.run_20201204_isala_cross_8 + Sexual.Intercourse.24hours + Technical.run_20201120_isala_cross_6 + Technical.run_20210119_isala_cross_7 + Health.Antibiotic.3months + Technical.run_20201023_isala_cross_3 + Technica…	group	2715	FALSE:2686, TRUE:29
III-B	Vaginal.Contraceptive.sterilized.self	0.257599	0.574051	0.448739	0.65362	0.981702	0.934732	~Vaginal.Contraceptive.sterilized.self + Technical.run_20201030_isala_cross_4 + Technical.run_20201016_isala_cross_2 + Technical.libsize + Technical.run_20201009_isala_cross_1 + Technical.run_20201204_isala_cross_8 + Sexual.Intercourse.24hours + Technical.run_20201120_isala_cross_6 + Technical.run_20210119_isala_cross_7 + Health.Antibiotic.3months + Technical.run_20201023_isala_cross_3 + Technica…	group	2715	FALSE:2686, TRUE:29
V	Vaginal.Contraceptive.sterilized.self	0.301892	0.751952	0.401478	0.688068	0.981702	0.946904	~Vaginal.Contraceptive.sterilized.self + Technical.run_20201030_isala_cross_4 + Technical.run_20201016_isala_cross_2 + Technical.libsize + Technical.run_20201009_isala_cross_1 + Technical.run_20201204_isala_cross_8 + Sexual.Intercourse.24hours + Technical.run_20201120_isala_cross_6 + Technical.run_20210119_isala_cross_7 + Health.Antibiotic.3months + Technical.run_20201023_isala_cross_3 + Technica…	group	2715	FALSE:2686, TRUE:29
I-B	Vaginal.Contraceptive.sterilized.self	-0.0142611	0.6218	-0.0229352	0.981702	0.981702	0.992438	~Vaginal.Contraceptive.sterilized.self + Technical.run_20201030_isala_cross_4 + Technical.run_20201016_isala_cross_2 + Technical.libsize + Technical.run_20201009_isala_cross_1 + Technical.run_20201204_isala_cross_8 + Sexual.Intercourse.24hours + Technical.run_20201120_isala_cross_6 + Technical.run_20210119_isala_cross_7 + Health.Antibiotic.3months + Technical.run_20201023_isala_cross_3 + Technica…	group	2715	FALSE:2686, TRUE:29
IV-B	Vaginal.Contraceptive.sterilized.partner	-0.230199	0.492143	-0.467748	0.639965	0.767958	0.933798	~Vaginal.Contraceptive.sterilized.partner + Technical.run_20201030_isala_cross_4 + Technical.run_20201016_isala_cross_2 + Technical.libsize + Technical.run_20201009_isala_cross_1 + Technical.run_20201204_isala_cross_8 + Sexual.Intercourse.24hours + Technical.run_20201120_isala_cross_6 + Technical.run_20210119_isala_cross_7 + Health.Antibiotic.3months + Technical.run_20201023_isala_cross_3 + Techn…	group	2715	FALSE:2679, TRUE:36
I-A	Vaginal.Contraceptive.sterilized.partner	-0.32607	0.393222	-0.829226	0.406976	0.610465	0.837019	~Vaginal.Contraceptive.sterilized.partner + Technical.run_20201030_isala_cross_4 + Technical.run_20201016_isala_cross_2 + Technical.libsize + Technical.run_20201009_isala_cross_1 + Technical.run_20201204_isala_cross_8 + Sexual.Intercourse.24hours + Technical.run_20201120_isala_cross_6 + Technical.run_20210119_isala_cross_7 + Health.Antibiotic.3months + Technical.run_20201023_isala_cross_3 + Techn…	group	2715	FALSE:2679, TRUE:36
III-A	Vaginal.Contraceptive.sterilized.partner	0.340534	0.37209	0.915192	0.360091	0.610465	0.815115	~Vaginal.Contraceptive.sterilized.partner + Technical.run_20201030_isala_cross_4 + Technical.run_20201016_isala_cross_2 + Technical.libsize + Technical.run_20201009_isala_cross_1 + Technical.run_20201204_isala_cross_8 + Sexual.Intercourse.24hours + Technical.run_20201120_isala_cross_6 + Technical.run_20210119_isala_cross_7 + Health.Antibiotic.3months + Technical.run_20201023_isala_cross_3 + Techn…	group	2715	FALSE:2679, TRUE:36
III-B	Vaginal.Contraceptive.sterilized.partner	-1.50595	1.02093	-1.47509	0.14019	0.420569	0.617827	~Vaginal.Contraceptive.sterilized.partner + Technical.run_20201030_isala_cross_4 + Technical.run_20201016_isala_cross_2 + Technical.libsize + Technical.run_20201009_isala_cross_1 + Technical.run_20201204_isala_cross_8 + Sexual.Intercourse.24hours + Technical.run_20201120_isala_cross_6 + Technical.run_20210119_isala_cross_7 + Health.Antibiotic.3months + Technical.run_20201023_isala_cross_3 + Techn…	group	2715	FALSE:2679, TRUE:36
V	Vaginal.Contraceptive.sterilized.partner	1.5386	0.477648	3.2212	0.00127655	0.00765931	0.0591948	~Vaginal.Contraceptive.sterilized.partner + Technical.run_20201030_isala_cross_4 + Technical.run_20201016_isala_cross_2 + Technical.libsize + Technical.run_20201009_isala_cross_1 + Technical.run_20201204_isala_cross_8 + Sexual.Intercourse.24hours + Technical.run_20201120_isala_cross_6 + Technical.run_20210119_isala_cross_7 + Health.Antibiotic.3months + Technical.run_20201023_isala_cross_3 + Techn…	group	2715	FALSE:2679, TRUE:36
I-B	Vaginal.Contraceptive.sterilized.partner	-0.0389724	0.541505	-0.0719706	0.942625	0.942625	0.992438	~Vaginal.Contraceptive.sterilized.partner + Technical.run_20201030_isala_cross_4 + Technical.run_20201016_isala_cross_2 + Technical.libsize + Technical.run_20201009_isala_cross_1 + Technical.run_20201204_isala_cross_8 + Sexual.Intercourse.24hours + Technical.run_20201120_isala_cross_6 + Technical.run_20210119_isala_cross_7 + Health.Antibiotic.3months + Technical.run_20201023_isala_cross_3 + Techn…	group	2715	FALSE:2679, TRUE:36
IV-B	Environment.Born.vaginal	0.0683548	0.179834	0.380099	0.703872	0.844647	0.946904	~Environment.Born.vaginal + Technical.run_20201030_isala_cross_4 + Technical.run_20201016_isala_cross_2 + Technical.libsize + Technical.run_20201009_isala_cross_1 + Technical.run_20201204_isala_cross_8 + Sexual.Intercourse.24hours + Technical.run_20201120_isala_cross_6 + Technical.run_20210119_isala_cross_7 + Health.Antibiotic.3months + Technical.run_20201023_isala_cross_3 + Technical.run_2020121…	group	2715	FALSE:300, TRUE:2415
I-A	Environment.Born.vaginal	0.0187579	0.128353	0.146143	0.883809	0.883809	0.992438	~Environment.Born.vaginal + Technical.run_20201030_isala_cross_4 + Technical.run_20201016_isala_cross_2 + Technical.libsize + Technical.run_20201009_isala_cross_1 + Technical.run_20201204_isala_cross_8 + Sexual.Intercourse.24hours + Technical.run_20201120_isala_cross_6 + Technical.run_20210119_isala_cross_7 + Health.Antibiotic.3months + Technical.run_20201023_isala_cross_3 + Technical.run_2020121…	group	2715	FALSE:300, TRUE:2415
III-A	Environment.Born.vaginal	-0.0674874	0.14837	-0.454857	0.649212	0.844647	0.933798	~Environment.Born.vaginal + Technical.run_20201030_isala_cross_4 + Technical.run_20201016_isala_cross_2 + Technical.libsize + Technical.run_20201009_isala_cross_1 + Technical.run_20201204_isala_cross_8 + Sexual.Intercourse.24hours + Technical.run_20201120_isala_cross_6 + Technical.run_20210119_isala_cross_7 + Health.Antibiotic.3months + Technical.run_20201023_isala_cross_3 + Technical.run_2020121…	group	2715	FALSE:300, TRUE:2415
III-B	Environment.Born.vaginal	-0.090811	0.204242	-0.444625	0.656591	0.844647	0.934732	~Environment.Born.vaginal + Technical.run_20201030_isala_cross_4 + Technical.run_20201016_isala_cross_2 + Technical.libsize + Technical.run_20201009_isala_cross_1 + Technical.run_20201204_isala_cross_8 + Sexual.Intercourse.24hours + Technical.run_20201120_isala_cross_6 + Technical.run_20210119_isala_cross_7 + Health.Antibiotic.3months + Technical.run_20201023_isala_cross_3 + Technical.run_2020121…	group	2715	FALSE:300, TRUE:2415
V	Environment.Born.vaginal	-0.283583	0.279617	-1.01418	0.310496	0.844647	0.760979	~Environment.Born.vaginal + Technical.run_20201030_isala_cross_4 + Technical.run_20201016_isala_cross_2 + Technical.libsize + Technical.run_20201009_isala_cross_1 + Technical.run_20201204_isala_cross_8 + Sexual.Intercourse.24hours + Technical.run_20201120_isala_cross_6 + Technical.run_20210119_isala_cross_7 + Health.Antibiotic.3months + Technical.run_20201023_isala_cross_3 + Technical.run_2020121…	group	2715	FALSE:300, TRUE:2415
I-B	Environment.Born.vaginal	0.195602	0.20148	0.970825	0.331636	0.844647	0.783254	~Environment.Born.vaginal + Technical.run_20201030_isala_cross_4 + Technical.run_20201016_isala_cross_2 + Technical.libsize + Technical.run_20201009_isala_cross_1 + Technical.run_20201204_isala_cross_8 + Sexual.Intercourse.24hours + Technical.run_20201120_isala_cross_6 + Technical.run_20210119_isala_cross_7 + Health.Antibiotic.3months + Technical.run_20201023_isala_cross_3 + Technical.run_2020121…	group	2715	FALSE:300, TRUE:2415
IV-B	Environment.Born.csection	-0.102806	0.190137	-0.540695	0.588718	0.963762	0.932707	~Environment.Born.csection + Technical.run_20201030_isala_cross_4 + Technical.run_20201016_isala_cross_2 + Technical.libsize + Technical.run_20201009_isala_cross_1 + Technical.run_20201204_isala_cross_8 + Sexual.Intercourse.24hours + Technical.run_20201120_isala_cross_6 + Technical.run_20210119_isala_cross_7 + Health.Antibiotic.3months + Technical.run_20201023_isala_cross_3 + Technical.run_202012…	group	2715	FALSE:2441, TRUE:274
I-A	Environment.Born.csection	-0.00268726	0.133278	-0.0201627	0.983914	0.983914	0.992438	~Environment.Born.csection + Technical.run_20201030_isala_cross_4 + Technical.run_20201016_isala_cross_2 + Technical.libsize + Technical.run_20201009_isala_cross_1 + Technical.run_20201204_isala_cross_8 + Sexual.Intercourse.24hours + Technical.run_20201120_isala_cross_6 + Technical.run_20210119_isala_cross_7 + Health.Antibiotic.3months + Technical.run_20201023_isala_cross_3 + Technical.run_202012…	group	2715	FALSE:2441, TRUE:274
III-A	Environment.Born.csection	0.0717962	0.154668	0.464195	0.642508	0.963762	0.933798	~Environment.Born.csection + Technical.run_20201030_isala_cross_4 + Technical.run_20201016_isala_cross_2 + Technical.libsize + Technical.run_20201009_isala_cross_1 + Technical.run_20201204_isala_cross_8 + Sexual.Intercourse.24hours + Technical.run_20201120_isala_cross_6 + Technical.run_20210119_isala_cross_7 + Health.Antibiotic.3months + Technical.run_20201023_isala_cross_3 + Technical.run_202012…	group	2715	FALSE:2441, TRUE:274
III-B	Environment.Born.csection	0.0332347	0.216649	0.153404	0.87808	0.983914	0.992438	~Environment.Born.csection + Technical.run_20201030_isala_cross_4 + Technical.run_20201016_isala_cross_2 + Technical.libsize + Technical.run_20201009_isala_cross_1 + Technical.run_20201204_isala_cross_8 + Sexual.Intercourse.24hours + Technical.run_20201120_isala_cross_6 + Technical.run_20210119_isala_cross_7 + Health.Antibiotic.3months + Technical.run_20201023_isala_cross_3 + Technical.run_202012…	group	2715	FALSE:2441, TRUE:274
V	Environment.Born.csection	0.238245	0.295988	0.804913	0.42087	0.963762	0.846841	~Environment.Born.csection + Technical.run_20201030_isala_cross_4 + Technical.run_20201016_isala_cross_2 + Technical.libsize + Technical.run_20201009_isala_cross_1 + Technical.run_20201204_isala_cross_8 + Sexual.Intercourse.24hours + Technical.run_20201120_isala_cross_6 + Technical.run_20210119_isala_cross_7 + Health.Antibiotic.3months + Technical.run_20201023_isala_cross_3 + Technical.run_202012…	group	2715	FALSE:2441, TRUE:274
I-B	Environment.Born.csection	-0.12472	0.205332	-0.607406	0.543582	0.963762	0.910516	~Environment.Born.csection + Technical.run_20201030_isala_cross_4 + Technical.run_20201016_isala_cross_2 + Technical.libsize + Technical.run_20201009_isala_cross_1 + Technical.run_20201204_isala_cross_8 + Sexual.Intercourse.24hours + Technical.run_20201120_isala_cross_6 + Technical.run_20210119_isala_cross_7 + Health.Antibiotic.3months + Technical.run_20201023_isala_cross_3 + Technical.run_202012…	group	2715	FALSE:2441, TRUE:274
IV-B	Nutrients.freq.probiotic.dairy	0.0116028	0.0536482	0.216275	0.828773	0.937489	0.973418	~Nutrients.freq.probiotic.dairy + Technical.run_20201030_isala_cross_4 + Technical.run_20201016_isala_cross_2 + Technical.libsize + Technical.run_20201009_isala_cross_1 + Technical.run_20201204_isala_cross_8 + Sexual.Intercourse.24hours + Technical.run_20201120_isala_cross_6 + Technical.run_20210119_isala_cross_7 + Health.Antibiotic.3months + Technical.run_20201023_isala_cross_3 + Technical.run_2…	group	2715
I-A	Nutrients.freq.probiotic.dairy	-0.00322282	0.0410934	-0.0784266	0.937489	0.937489	0.992438	~Nutrients.freq.probiotic.dairy + Technical.run_20201030_isala_cross_4 + Technical.run_20201016_isala_cross_2 + Technical.libsize + Technical.run_20201009_isala_cross_1 + Technical.run_20201204_isala_cross_8 + Sexual.Intercourse.24hours + Technical.run_20201120_isala_cross_6 + Technical.run_20210119_isala_cross_7 + Health.Antibiotic.3months + Technical.run_20201023_isala_cross_3 + Technical.run_2…	group	2715
III-A	Nutrients.freq.probiotic.dairy	0.0488654	0.0462761	1.05595	0.29099	0.872971	0.738867	~Nutrients.freq.probiotic.dairy + Technical.run_20201030_isala_cross_4 + Technical.run_20201016_isala_cross_2 + Technical.libsize + Technical.run_20201009_isala_cross_1 + Technical.run_20201204_isala_cross_8 + Sexual.Intercourse.24hours + Technical.run_20201120_isala_cross_6 + Technical.run_20210119_isala_cross_7 + Health.Antibiotic.3months + Technical.run_20201023_isala_cross_3 + Technical.run_2…	group	2715
III-B	Nutrients.freq.probiotic.dairy	-0.0286861	0.0696537	-0.411839	0.680457	0.937489	0.946904	~Nutrients.freq.probiotic.dairy + Technical.run_20201030_isala_cross_4 + Technical.run_20201016_isala_cross_2 + Technical.libsize + Technical.run_20201009_isala_cross_1 + Technical.run_20201204_isala_cross_8 + Sexual.Intercourse.24hours + Technical.run_20201120_isala_cross_6 + Technical.run_20210119_isala_cross_7 + Health.Antibiotic.3months + Technical.run_20201023_isala_cross_3 + Technical.run_2…	group	2715
V	Nutrients.freq.probiotic.dairy	-0.165187	0.116089	-1.42293	0.154758	0.872971	0.622107	~Nutrients.freq.probiotic.dairy + Technical.run_20201030_isala_cross_4 + Technical.run_20201016_isala_cross_2 + Technical.libsize + Technical.run_20201009_isala_cross_1 + Technical.run_20201204_isala_cross_8 + Sexual.Intercourse.24hours + Technical.run_20201120_isala_cross_6 + Technical.run_20210119_isala_cross_7 + Health.Antibiotic.3months + Technical.run_20201023_isala_cross_3 + Technical.run_2…	group	2715
I-B	Nutrients.freq.probiotic.dairy	-0.0145568	0.0604463	-0.240821	0.809693	0.937489	0.971282	~Nutrients.freq.probiotic.dairy + Technical.run_20201030_isala_cross_4 + Technical.run_20201016_isala_cross_2 + Technical.libsize + Technical.run_20201009_isala_cross_1 + Technical.run_20201204_isala_cross_8 + Sexual.Intercourse.24hours + Technical.run_20201120_isala_cross_6 + Technical.run_20210119_isala_cross_7 + Health.Antibiotic.3months + Technical.run_20201023_isala_cross_3 + Technical.run_2…	group	2715
IV-B	Nutrients.freq.probiotic.yoghurt	-0.0307728	0.0529671	-0.580979	0.561255	0.673506	0.925224	~Nutrients.freq.probiotic.yoghurt + Technical.run_20201030_isala_cross_4 + Technical.run_20201016_isala_cross_2 + Technical.libsize + Technical.run_20201009_isala_cross_1 + Technical.run_20201204_isala_cross_8 + Sexual.Intercourse.24hours + Technical.run_20201120_isala_cross_6 + Technical.run_20210119_isala_cross_7 + Health.Antibiotic.3months + Technical.run_20201023_isala_cross_3 + Technical.run…	group	2715
I-A	Nutrients.freq.probiotic.yoghurt	0.0562248	0.0407521	1.37968	0.167685	0.503056	0.632631	~Nutrients.freq.probiotic.yoghurt + Technical.run_20201030_isala_cross_4 + Technical.run_20201016_isala_cross_2 + Technical.libsize + Technical.run_20201009_isala_cross_1 + Technical.run_20201204_isala_cross_8 + Sexual.Intercourse.24hours + Technical.run_20201120_isala_cross_6 + Technical.run_20210119_isala_cross_7 + Health.Antibiotic.3months + Technical.run_20201023_isala_cross_3 + Technical.run…	group	2715
III-A	Nutrients.freq.probiotic.yoghurt	-0.0123242	0.0468868	-0.26285	0.792666	0.792666	0.969777	~Nutrients.freq.probiotic.yoghurt + Technical.run_20201030_isala_cross_4 + Technical.run_20201016_isala_cross_2 + Technical.libsize + Technical.run_20201009_isala_cross_1 + Technical.run_20201204_isala_cross_8 + Sexual.Intercourse.24hours + Technical.run_20201120_isala_cross_6 + Technical.run_20210119_isala_cross_7 + Health.Antibiotic.3months + Technical.run_20201023_isala_cross_3 + Technical.run…	group	2715
III-B	Nutrients.freq.probiotic.yoghurt	-0.0708923	0.0655124	-1.08212	0.279199	0.535646	0.735923	~Nutrients.freq.probiotic.yoghurt + Technical.run_20201030_isala_cross_4 + Technical.run_20201016_isala_cross_2 + Technical.libsize + Technical.run_20201009_isala_cross_1 + Technical.run_20201204_isala_cross_8 + Sexual.Intercourse.24hours + Technical.run_20201120_isala_cross_6 + Technical.run_20210119_isala_cross_7 + Health.Antibiotic.3months + Technical.run_20201023_isala_cross_3 + Technical.run…	group	2715
V	Nutrients.freq.probiotic.yoghurt	-0.129799	0.0901275	-1.44017	0.14982	0.503056	0.622107	~Nutrients.freq.probiotic.yoghurt + Technical.run_20201030_isala_cross_4 + Technical.run_20201016_isala_cross_2 + Technical.libsize + Technical.run_20201009_isala_cross_1 + Technical.run_20201204_isala_cross_8 + Sexual.Intercourse.24hours + Technical.run_20201120_isala_cross_6 + Technical.run_20210119_isala_cross_7 + Health.Antibiotic.3months + Technical.run_20201023_isala_cross_3 + Technical.run…	group	2715
I-B	Nutrients.freq.probiotic.yoghurt	0.0549415	0.05966	0.92091	0.357097	0.535646	0.813888	~Nutrients.freq.probiotic.yoghurt + Technical.run_20201030_isala_cross_4 + Technical.run_20201016_isala_cross_2 + Technical.libsize + Technical.run_20201009_isala_cross_1 + Technical.run_20201204_isala_cross_8 + Sexual.Intercourse.24hours + Technical.run_20201120_isala_cross_6 + Technical.run_20210119_isala_cross_7 + Health.Antibiotic.3months + Technical.run_20201023_isala_cross_3 + Technical.run…	group	2715
IV-B	Nutrients.freq.probiotic.capsules	-0.0355022	0.053753	-0.660468	0.508953	0.610744	0.89713	~Nutrients.freq.probiotic.capsules + Technical.run_20201030_isala_cross_4 + Technical.run_20201016_isala_cross_2 + Technical.libsize + Technical.run_20201009_isala_cross_1 + Technical.run_20201204_isala_cross_8 + Sexual.Intercourse.24hours + Technical.run_20201120_isala_cross_6 + Technical.run_20210119_isala_cross_7 + Health.Antibiotic.3months + Technical.run_20201023_isala_cross_3 + Technical.ru…	group	2715
I-A	Nutrients.freq.probiotic.capsules	-0.0338489	0.0418171	-0.80945	0.418256	0.610744	0.844135	~Nutrients.freq.probiotic.capsules + Technical.run_20201030_isala_cross_4 + Technical.run_20201016_isala_cross_2 + Technical.libsize + Technical.run_20201009_isala_cross_1 + Technical.run_20201204_isala_cross_8 + Sexual.Intercourse.24hours + Technical.run_20201120_isala_cross_6 + Technical.run_20210119_isala_cross_7 + Health.Antibiotic.3months + Technical.run_20201023_isala_cross_3 + Technical.ru…	group	2715
III-A	Nutrients.freq.probiotic.capsules	0.0205632	0.0459767	0.447253	0.654692	0.654692	0.934732	~Nutrients.freq.probiotic.capsules + Technical.run_20201030_isala_cross_4 + Technical.run_20201016_isala_cross_2 + Technical.libsize + Technical.run_20201009_isala_cross_1 + Technical.run_20201204_isala_cross_8 + Sexual.Intercourse.24hours + Technical.run_20201120_isala_cross_6 + Technical.run_20210119_isala_cross_7 + Health.Antibiotic.3months + Technical.run_20201023_isala_cross_3 + Technical.ru…	group	2715
III-B	Nutrients.freq.probiotic.capsules	0.0434044	0.0638477	0.679811	0.496624	0.610744	0.891239	~Nutrients.freq.probiotic.capsules + Technical.run_20201030_isala_cross_4 + Technical.run_20201016_isala_cross_2 + Technical.libsize + Technical.run_20201009_isala_cross_1 + Technical.run_20201204_isala_cross_8 + Sexual.Intercourse.24hours + Technical.run_20201120_isala_cross_6 + Technical.run_20210119_isala_cross_7 + Health.Antibiotic.3months + Technical.run_20201023_isala_cross_3 + Technical.ru…	group	2715
V	Nutrients.freq.probiotic.capsules	-0.120943	0.0993304	-1.21758	0.223382	0.610744	0.694826	~Nutrients.freq.probiotic.capsules + Technical.run_20201030_isala_cross_4 + Technical.run_20201016_isala_cross_2 + Technical.libsize + Technical.run_20201009_isala_cross_1 + Technical.run_20201204_isala_cross_8 + Sexual.Intercourse.24hours + Technical.run_20201120_isala_cross_6 + Technical.run_20210119_isala_cross_7 + Health.Antibiotic.3months + Technical.run_20201023_isala_cross_3 + Technical.ru…	group	2715
I-B	Nutrients.freq.probiotic.capsules	0.0807073	0.0552291	1.46132	0.143928	0.610744	0.622107	~Nutrients.freq.probiotic.capsules + Technical.run_20201030_isala_cross_4 + Technical.run_20201016_isala_cross_2 + Technical.libsize + Technical.run_20201009_isala_cross_1 + Technical.run_20201204_isala_cross_8 + Sexual.Intercourse.24hours + Technical.run_20201120_isala_cross_6 + Technical.run_20210119_isala_cross_7 + Health.Antibiotic.3months + Technical.run_20201023_isala_cross_3 + Technical.ru…	group	2715
IV-B	Nutrients.freq.dairy	-0.00332192	0.0528784	-0.0628219	0.949908	0.987032	0.992438	~Nutrients.freq.dairy + Technical.run_20201030_isala_cross_4 + Technical.run_20201016_isala_cross_2 + Technical.libsize + Technical.run_20201009_isala_cross_1 + Technical.run_20201204_isala_cross_8 + Sexual.Intercourse.24hours + Technical.run_20201120_isala_cross_6 + Technical.run_20210119_isala_cross_7 + Health.Antibiotic.3months + Technical.run_20201023_isala_cross_3 + Technical.run_20201211_is…	group	2715
I-A	Nutrients.freq.dairy	0.00513539	0.0402502	0.127587	0.898476	0.987032	0.992438	~Nutrients.freq.dairy + Technical.run_20201030_isala_cross_4 + Technical.run_20201016_isala_cross_2 + Technical.libsize + Technical.run_20201009_isala_cross_1 + Technical.run_20201204_isala_cross_8 + Sexual.Intercourse.24hours + Technical.run_20201120_isala_cross_6 + Technical.run_20210119_isala_cross_7 + Health.Antibiotic.3months + Technical.run_20201023_isala_cross_3 + Technical.run_20201211_is…	group	2715
III-A	Nutrients.freq.dairy	-0.000753246	0.0463426	-0.0162539	0.987032	0.987032	0.992438	~Nutrients.freq.dairy + Technical.run_20201030_isala_cross_4 + Technical.run_20201016_isala_cross_2 + Technical.libsize + Technical.run_20201009_isala_cross_1 + Technical.run_20201204_isala_cross_8 + Sexual.Intercourse.24hours + Technical.run_20201120_isala_cross_6 + Technical.run_20210119_isala_cross_7 + Health.Antibiotic.3months + Technical.run_20201023_isala_cross_3 + Technical.run_20201211_is…	group	2715
III-B	Nutrients.freq.dairy	-0.0410967	0.0634318	-0.647889	0.517057	0.987032	0.89713	~Nutrients.freq.dairy + Technical.run_20201030_isala_cross_4 + Technical.run_20201016_isala_cross_2 + Technical.libsize + Technical.run_20201009_isala_cross_1 + Technical.run_20201204_isala_cross_8 + Sexual.Intercourse.24hours + Technical.run_20201120_isala_cross_6 + Technical.run_20210119_isala_cross_7 + Health.Antibiotic.3months + Technical.run_20201023_isala_cross_3 + Technical.run_20201211_is…	group	2715
V	Nutrients.freq.dairy	0.0294777	0.0921755	0.319799	0.74912	0.987032	0.958293	~Nutrients.freq.dairy + Technical.run_20201030_isala_cross_4 + Technical.run_20201016_isala_cross_2 + Technical.libsize + Technical.run_20201009_isala_cross_1 + Technical.run_20201204_isala_cross_8 + Sexual.Intercourse.24hours + Technical.run_20201120_isala_cross_6 + Technical.run_20210119_isala_cross_7 + Health.Antibiotic.3months + Technical.run_20201023_isala_cross_3 + Technical.run_20201211_is…	group	2715
I-B	Nutrients.freq.dairy	0.0232509	0.059502	0.390758	0.695976	0.987032	0.946904	~Nutrients.freq.dairy + Technical.run_20201030_isala_cross_4 + Technical.run_20201016_isala_cross_2 + Technical.libsize + Technical.run_20201009_isala_cross_1 + Technical.run_20201204_isala_cross_8 + Sexual.Intercourse.24hours + Technical.run_20201120_isala_cross_6 + Technical.run_20210119_isala_cross_7 + Health.Antibiotic.3months + Technical.run_20201023_isala_cross_3 + Technical.run_20201211_is…	group	2715
IV-B	Nutrients.freq.fermentedfood	-0.0277624	0.053494	-0.518981	0.603774	0.905661	0.933798	~Nutrients.freq.fermentedfood + Technical.run_20201030_isala_cross_4 + Technical.run_20201016_isala_cross_2 + Technical.libsize + Technical.run_20201009_isala_cross_1 + Technical.run_20201204_isala_cross_8 + Sexual.Intercourse.24hours + Technical.run_20201120_isala_cross_6 + Technical.run_20210119_isala_cross_7 + Health.Antibiotic.3months + Technical.run_20201023_isala_cross_3 + Technical.run_202…	group	2715
I-A	Nutrients.freq.fermentedfood	-0.0337591	0.0407631	-0.828177	0.40757	0.815141	0.837019	~Nutrients.freq.fermentedfood + Technical.run_20201030_isala_cross_4 + Technical.run_20201016_isala_cross_2 + Technical.libsize + Technical.run_20201009_isala_cross_1 + Technical.run_20201204_isala_cross_8 + Sexual.Intercourse.24hours + Technical.run_20201120_isala_cross_6 + Technical.run_20210119_isala_cross_7 + Health.Antibiotic.3months + Technical.run_20201023_isala_cross_3 + Technical.run_202…	group	2715
III-A	Nutrients.freq.fermentedfood	-0.00305534	0.0473127	-0.0645776	0.94851	0.94851	0.992438	~Nutrients.freq.fermentedfood + Technical.run_20201030_isala_cross_4 + Technical.run_20201016_isala_cross_2 + Technical.libsize + Technical.run_20201009_isala_cross_1 + Technical.run_20201204_isala_cross_8 + Sexual.Intercourse.24hours + Technical.run_20201120_isala_cross_6 + Technical.run_20210119_isala_cross_7 + Health.Antibiotic.3months + Technical.run_20201023_isala_cross_3 + Technical.run_202…	group	2715
III-B	Nutrients.freq.fermentedfood	-0.0573648	0.0664185	-0.863686	0.38776	0.815141	0.832347	~Nutrients.freq.fermentedfood + Technical.run_20201030_isala_cross_4 + Technical.run_20201016_isala_cross_2 + Technical.libsize + Technical.run_20201009_isala_cross_1 + Technical.run_20201204_isala_cross_8 + Sexual.Intercourse.24hours + Technical.run_20201120_isala_cross_6 + Technical.run_20210119_isala_cross_7 + Health.Antibiotic.3months + Technical.run_20201023_isala_cross_3 + Technical.run_202…	group	2715
V	Nutrients.freq.fermentedfood	0.0212362	0.0920901	0.230602	0.817624	0.94851	0.971282	~Nutrients.freq.fermentedfood + Technical.run_20201030_isala_cross_4 + Technical.run_20201016_isala_cross_2 + Technical.libsize + Technical.run_20201009_isala_cross_1 + Technical.run_20201204_isala_cross_8 + Sexual.Intercourse.24hours + Technical.run_20201120_isala_cross_6 + Technical.run_20210119_isala_cross_7 + Health.Antibiotic.3months + Technical.run_20201023_isala_cross_3 + Technical.run_202…	group	2715
I-B	Nutrients.freq.fermentedfood	0.155723	0.0595029	2.61707	0.00886869	0.0532121	0.176664	~Nutrients.freq.fermentedfood + Technical.run_20201030_isala_cross_4 + Technical.run_20201016_isala_cross_2 + Technical.libsize + Technical.run_20201009_isala_cross_1 + Technical.run_20201204_isala_cross_8 + Sexual.Intercourse.24hours + Technical.run_20201120_isala_cross_6 + Technical.run_20210119_isala_cross_7 + Health.Antibiotic.3months + Technical.run_20201023_isala_cross_3 + Technical.run_202…	group	2715
IV-B	Nutrients.freq.alcohol	-0.0949789	0.0531035	-1.78856	0.0736854	0.390359	0.448105	~Nutrients.freq.alcohol + Technical.run_20201030_isala_cross_4 + Technical.run_20201016_isala_cross_2 + Technical.libsize + Technical.run_20201009_isala_cross_1 + Technical.run_20201204_isala_cross_8 + Sexual.Intercourse.24hours + Technical.run_20201120_isala_cross_6 + Technical.run_20210119_isala_cross_7 + Health.Antibiotic.3months + Technical.run_20201023_isala_cross_3 + Technical.run_20201211_…	group	2715
I-A	Nutrients.freq.alcohol	0.0594138	0.0419513	1.41626	0.1567	0.390359	0.622107	~Nutrients.freq.alcohol + Technical.run_20201030_isala_cross_4 + Technical.run_20201016_isala_cross_2 + Technical.libsize + Technical.run_20201009_isala_cross_1 + Technical.run_20201204_isala_cross_8 + Sexual.Intercourse.24hours + Technical.run_20201120_isala_cross_6 + Technical.run_20210119_isala_cross_7 + Health.Antibiotic.3months + Technical.run_20201023_isala_cross_3 + Technical.run_20201211_…	group	2715
III-A	Nutrients.freq.alcohol	-0.0223216	0.0479305	-0.465708	0.641425	0.720384	0.933798	~Nutrients.freq.alcohol + Technical.run_20201030_isala_cross_4 + Technical.run_20201016_isala_cross_2 + Technical.libsize + Technical.run_20201009_isala_cross_1 + Technical.run_20201204_isala_cross_8 + Sexual.Intercourse.24hours + Technical.run_20201120_isala_cross_6 + Technical.run_20210119_isala_cross_7 + Health.Antibiotic.3months + Technical.run_20201023_isala_cross_3 + Technical.run_20201211_…	group	2715
III-B	Nutrients.freq.alcohol	0.0889061	0.0686318	1.29541	0.19518	0.390359	0.669136	~Nutrients.freq.alcohol + Technical.run_20201030_isala_cross_4 + Technical.run_20201016_isala_cross_2 + Technical.libsize + Technical.run_20201009_isala_cross_1 + Technical.run_20201204_isala_cross_8 + Sexual.Intercourse.24hours + Technical.run_20201120_isala_cross_6 + Technical.run_20210119_isala_cross_7 + Health.Antibiotic.3months + Technical.run_20201023_isala_cross_3 + Technical.run_20201211_…	group	2715
V	Nutrients.freq.alcohol	-0.0330079	0.092215	-0.357945	0.720384	0.720384	0.948371	~Nutrients.freq.alcohol + Technical.run_20201030_isala_cross_4 + Technical.run_20201016_isala_cross_2 + Technical.libsize + Technical.run_20201009_isala_cross_1 + Technical.run_20201204_isala_cross_8 + Sexual.Intercourse.24hours + Technical.run_20201120_isala_cross_6 + Technical.run_20210119_isala_cross_7 + Health.Antibiotic.3months + Technical.run_20201023_isala_cross_3 + Technical.run_20201211_…	group	2715
I-B	Nutrients.freq.alcohol	-0.0234654	0.0606232	-0.38707	0.698704	0.720384	0.946904	~Nutrients.freq.alcohol + Technical.run_20201030_isala_cross_4 + Technical.run_20201016_isala_cross_2 + Technical.libsize + Technical.run_20201009_isala_cross_1 + Technical.run_20201204_isala_cross_8 + Sexual.Intercourse.24hours + Technical.run_20201120_isala_cross_6 + Technical.run_20210119_isala_cross_7 + Health.Antibiotic.3months + Technical.run_20201023_isala_cross_3 + Technical.run_20201211_…	group	2715
IV-B	Nutrients.freq.meat	0.0366085	0.0544587	0.672225	0.50144	0.831987	0.896651	~Nutrients.freq.meat + Technical.run_20201030_isala_cross_4 + Technical.run_20201016_isala_cross_2 + Technical.libsize + Technical.run_20201009_isala_cross_1 + Technical.run_20201204_isala_cross_8 + Sexual.Intercourse.24hours + Technical.run_20201120_isala_cross_6 + Technical.run_20210119_isala_cross_7 + Health.Antibiotic.3months + Technical.run_20201023_isala_cross_3 + Technical.run_20201211_isa…	group	2715
I-A	Nutrients.freq.meat	-0.0846891	0.0395012	-2.14397	0.0320356	0.192214	0.325587	~Nutrients.freq.meat + Technical.run_20201030_isala_cross_4 + Technical.run_20201016_isala_cross_2 + Technical.libsize + Technical.run_20201009_isala_cross_1 + Technical.run_20201204_isala_cross_8 + Sexual.Intercourse.24hours + Technical.run_20201120_isala_cross_6 + Technical.run_20210119_isala_cross_7 + Health.Antibiotic.3months + Technical.run_20201023_isala_cross_3 + Technical.run_20201211_isa…	group	2715
III-A	Nutrients.freq.meat	0.0571953	0.0472552	1.21035	0.226145	0.678434	0.696369	~Nutrients.freq.meat + Technical.run_20201030_isala_cross_4 + Technical.run_20201016_isala_cross_2 + Technical.libsize + Technical.run_20201009_isala_cross_1 + Technical.run_20201204_isala_cross_8 + Sexual.Intercourse.24hours + Technical.run_20201120_isala_cross_6 + Technical.run_20210119_isala_cross_7 + Health.Antibiotic.3months + Technical.run_20201023_isala_cross_3 + Technical.run_20201211_isa…	group	2715
III-B	Nutrients.freq.meat	0.020739	0.0652895	0.317647	0.750753	0.900904	0.958654	~Nutrients.freq.meat + Technical.run_20201030_isala_cross_4 + Technical.run_20201016_isala_cross_2 + Technical.libsize + Technical.run_20201009_isala_cross_1 + Technical.run_20201204_isala_cross_8 + Sexual.Intercourse.24hours + Technical.run_20201120_isala_cross_6 + Technical.run_20210119_isala_cross_7 + Health.Antibiotic.3months + Technical.run_20201023_isala_cross_3 + Technical.run_20201211_isa…	group	2715
V	Nutrients.freq.meat	0.0558427	0.0945214	0.590794	0.554658	0.831987	0.920733	~Nutrients.freq.meat + Technical.run_20201030_isala_cross_4 + Technical.run_20201016_isala_cross_2 + Technical.libsize + Technical.run_20201009_isala_cross_1 + Technical.run_20201204_isala_cross_8 + Sexual.Intercourse.24hours + Technical.run_20201120_isala_cross_6 + Technical.run_20210119_isala_cross_7 + Health.Antibiotic.3months + Technical.run_20201023_isala_cross_3 + Technical.run_20201211_isa…	group	2715
I-B	Nutrients.freq.meat	0.00338576	0.0586426	0.0577356	0.953959	0.953959	0.992438	~Nutrients.freq.meat + Technical.run_20201030_isala_cross_4 + Technical.run_20201016_isala_cross_2 + Technical.libsize + Technical.run_20201009_isala_cross_1 + Technical.run_20201204_isala_cross_8 + Sexual.Intercourse.24hours + Technical.run_20201120_isala_cross_6 + Technical.run_20210119_isala_cross_7 + Health.Antibiotic.3months + Technical.run_20201023_isala_cross_3 + Technical.run_20201211_isa…	group	2715
IV-B	Nutrients.freq.animalproducts	-0.00528381	0.053287	-0.0991576	0.921013	0.921013	0.992438	~Nutrients.freq.animalproducts + Technical.run_20201030_isala_cross_4 + Technical.run_20201016_isala_cross_2 + Technical.libsize + Technical.run_20201009_isala_cross_1 + Technical.run_20201204_isala_cross_8 + Sexual.Intercourse.24hours + Technical.run_20201120_isala_cross_6 + Technical.run_20210119_isala_cross_7 + Health.Antibiotic.3months + Technical.run_20201023_isala_cross_3 + Technical.run_20…	group	2715
I-A	Nutrients.freq.animalproducts	-0.0493205	0.040062	-1.23111	0.218283	0.65485	0.694826	~Nutrients.freq.animalproducts + Technical.run_20201030_isala_cross_4 + Technical.run_20201016_isala_cross_2 + Technical.libsize + Technical.run_20201009_isala_cross_1 + Technical.run_20201204_isala_cross_8 + Sexual.Intercourse.24hours + Technical.run_20201120_isala_cross_6 + Technical.run_20210119_isala_cross_7 + Health.Antibiotic.3months + Technical.run_20201023_isala_cross_3 + Technical.run_20…	group	2715
III-A	Nutrients.freq.animalproducts	0.0583485	0.0473597	1.23203	0.217939	0.65485	0.694826	~Nutrients.freq.animalproducts + Technical.run_20201030_isala_cross_4 + Technical.run_20201016_isala_cross_2 + Technical.libsize + Technical.run_20201009_isala_cross_1 + Technical.run_20201204_isala_cross_8 + Sexual.Intercourse.24hours + Technical.run_20201120_isala_cross_6 + Technical.run_20210119_isala_cross_7 + Health.Antibiotic.3months + Technical.run_20201023_isala_cross_3 + Technical.run_20…	group	2715
III-B	Nutrients.freq.animalproducts	-0.0325007	0.0641876	-0.506339	0.612619	0.750325	0.933798	~Nutrients.freq.animalproducts + Technical.run_20201030_isala_cross_4 + Technical.run_20201016_isala_cross_2 + Technical.libsize + Technical.run_20201009_isala_cross_1 + Technical.run_20201204_isala_cross_8 + Sexual.Intercourse.24hours + Technical.run_20201120_isala_cross_6 + Technical.run_20210119_isala_cross_7 + Health.Antibiotic.3months + Technical.run_20201023_isala_cross_3 + Technical.run_20…	group	2715
V	Nutrients.freq.animalproducts	0.0449307	0.0919967	0.488394	0.625271	0.750325	0.933798	~Nutrients.freq.animalproducts + Technical.run_20201030_isala_cross_4 + Technical.run_20201016_isala_cross_2 + Technical.libsize + Technical.run_20201009_isala_cross_1 + Technical.run_20201204_isala_cross_8 + Sexual.Intercourse.24hours + Technical.run_20201120_isala_cross_6 + Technical.run_20210119_isala_cross_7 + Health.Antibiotic.3months + Technical.run_20201023_isala_cross_3 + Technical.run_20…	group	2715
I-B	Nutrients.freq.animalproducts	0.0374217	0.0596747	0.627094	0.530598	0.750325	0.908033	~Nutrients.freq.animalproducts + Technical.run_20201030_isala_cross_4 + Technical.run_20201016_isala_cross_2 + Technical.libsize + Technical.run_20201009_isala_cross_1 + Technical.run_20201204_isala_cross_8 + Sexual.Intercourse.24hours + Technical.run_20201120_isala_cross_6 + Technical.run_20210119_isala_cross_7 + Health.Antibiotic.3months + Technical.run_20201023_isala_cross_3 + Technical.run_20…	group	2715
IV-B	Nutrients.freq.fish	0.00672775	0.0543873	0.123701	0.901552	0.901552	0.992438	~Nutrients.freq.fish + Technical.run_20201030_isala_cross_4 + Technical.run_20201016_isala_cross_2 + Technical.libsize + Technical.run_20201009_isala_cross_1 + Technical.run_20201204_isala_cross_8 + Sexual.Intercourse.24hours + Technical.run_20201120_isala_cross_6 + Technical.run_20210119_isala_cross_7 + Health.Antibiotic.3months + Technical.run_20201023_isala_cross_3 + Technical.run_20201211_isa…	group	2715
I-A	Nutrients.freq.fish	-0.0775247	0.0399415	-1.94096	0.0522636	0.313581	0.376444	~Nutrients.freq.fish + Technical.run_20201030_isala_cross_4 + Technical.run_20201016_isala_cross_2 + Technical.libsize + Technical.run_20201009_isala_cross_1 + Technical.run_20201204_isala_cross_8 + Sexual.Intercourse.24hours + Technical.run_20201120_isala_cross_6 + Technical.run_20210119_isala_cross_7 + Health.Antibiotic.3months + Technical.run_20201023_isala_cross_3 + Technical.run_20201211_isa…	group	2715
III-A	Nutrients.freq.fish	0.04219	0.0477634	0.883313	0.377067	0.754134	0.823594	~Nutrients.freq.fish + Technical.run_20201030_isala_cross_4 + Technical.run_20201016_isala_cross_2 + Technical.libsize + Technical.run_20201009_isala_cross_1 + Technical.run_20201204_isala_cross_8 + Sexual.Intercourse.24hours + Technical.run_20201120_isala_cross_6 + Technical.run_20210119_isala_cross_7 + Health.Antibiotic.3months + Technical.run_20201023_isala_cross_3 + Technical.run_20201211_isa…	group	2715
III-B	Nutrients.freq.fish	0.0712791	0.0678127	1.05112	0.293204	0.754134	0.739321	~Nutrients.freq.fish + Technical.run_20201030_isala_cross_4 + Technical.run_20201016_isala_cross_2 + Technical.libsize + Technical.run_20201009_isala_cross_1 + Technical.run_20201204_isala_cross_8 + Sexual.Intercourse.24hours + Technical.run_20201120_isala_cross_6 + Technical.run_20210119_isala_cross_7 + Health.Antibiotic.3months + Technical.run_20201023_isala_cross_3 + Technical.run_20201211_isa…	group	2715
V	Nutrients.freq.fish	0.0355057	0.0937686	0.378652	0.704946	0.852378	0.946904	~Nutrients.freq.fish + Technical.run_20201030_isala_cross_4 + Technical.run_20201016_isala_cross_2 + Technical.libsize + Technical.run_20201009_isala_cross_1 + Technical.run_20201204_isala_cross_8 + Sexual.Intercourse.24hours + Technical.run_20201120_isala_cross_6 + Technical.run_20210119_isala_cross_7 + Health.Antibiotic.3months + Technical.run_20201023_isala_cross_3 + Technical.run_20201211_isa…	group	2715
I-B	Nutrients.freq.fish	0.0221191	0.0595506	0.371433	0.710315	0.852378	0.948371	~Nutrients.freq.fish + Technical.run_20201030_isala_cross_4 + Technical.run_20201016_isala_cross_2 + Technical.libsize + Technical.run_20201009_isala_cross_1 + Technical.run_20201204_isala_cross_8 + Sexual.Intercourse.24hours + Technical.run_20201120_isala_cross_6 + Technical.run_20210119_isala_cross_7 + Health.Antibiotic.3months + Technical.run_20201023_isala_cross_3 + Technical.run_20201211_isa…	group	2715
IV-B	Nutrients.freq.beverage.sugar	0.186549	0.0541872	3.44267	0.000576009	0.00345605	0.0351186	~Nutrients.freq.beverage.sugar + Technical.run_20201030_isala_cross_4 + Technical.run_20201016_isala_cross_2 + Technical.libsize + Technical.run_20201009_isala_cross_1 + Technical.run_20201204_isala_cross_8 + Sexual.Intercourse.24hours + Technical.run_20201120_isala_cross_6 + Technical.run_20210119_isala_cross_7 + Health.Antibiotic.3months + Technical.run_20201023_isala_cross_3 + Technical.run_20…	group	2715
I-A	Nutrients.freq.beverage.sugar	-0.104938	0.0424549	-2.47175	0.0134453	0.0403359	0.20885	~Nutrients.freq.beverage.sugar + Technical.run_20201030_isala_cross_4 + Technical.run_20201016_isala_cross_2 + Technical.libsize + Technical.run_20201009_isala_cross_1 + Technical.run_20201204_isala_cross_8 + Sexual.Intercourse.24hours + Technical.run_20201120_isala_cross_6 + Technical.run_20210119_isala_cross_7 + Health.Antibiotic.3months + Technical.run_20201023_isala_cross_3 + Technical.run_20…	group	2715
III-A	Nutrients.freq.beverage.sugar	0.0387721	0.0482878	0.802937	0.422011	0.506414	0.847426	~Nutrients.freq.beverage.sugar + Technical.run_20201030_isala_cross_4 + Technical.run_20201016_isala_cross_2 + Technical.libsize + Technical.run_20201009_isala_cross_1 + Technical.run_20201204_isala_cross_8 + Sexual.Intercourse.24hours + Technical.run_20201120_isala_cross_6 + Technical.run_20210119_isala_cross_7 + Health.Antibiotic.3months + Technical.run_20201023_isala_cross_3 + Technical.run_20…	group	2715
III-B	Nutrients.freq.beverage.sugar	-0.0070773	0.0681491	-0.10385	0.917288	0.917288	0.992438	~Nutrients.freq.beverage.sugar + Technical.run_20201030_isala_cross_4 + Technical.run_20201016_isala_cross_2 + Technical.libsize + Technical.run_20201009_isala_cross_1 + Technical.run_20201204_isala_cross_8 + Sexual.Intercourse.24hours + Technical.run_20201120_isala_cross_6 + Technical.run_20210119_isala_cross_7 + Health.Antibiotic.3months + Technical.run_20201023_isala_cross_3 + Technical.run_20…	group	2715
V	Nutrients.freq.beverage.sugar	0.0925705	0.0930327	0.995032	0.319721	0.479581	0.772917	~Nutrients.freq.beverage.sugar + Technical.run_20201030_isala_cross_4 + Technical.run_20201016_isala_cross_2 + Technical.libsize + Technical.run_20201009_isala_cross_1 + Technical.run_20201204_isala_cross_8 + Sexual.Intercourse.24hours + Technical.run_20201120_isala_cross_6 + Technical.run_20210119_isala_cross_7 + Health.Antibiotic.3months + Technical.run_20201023_isala_cross_3 + Technical.run_20…	group	2715
I-B	Nutrients.freq.beverage.sugar	-0.130034	0.0632675	-2.05531	0.0398492	0.0796985	0.341555	~Nutrients.freq.beverage.sugar + Technical.run_20201030_isala_cross_4 + Technical.run_20201016_isala_cross_2 + Technical.libsize + Technical.run_20201009_isala_cross_1 + Technical.run_20201204_isala_cross_8 + Sexual.Intercourse.24hours + Technical.run_20201120_isala_cross_6 + Technical.run_20210119_isala_cross_7 + Health.Antibiotic.3months + Technical.run_20201023_isala_cross_3 + Technical.run_20…	group	2715
IV-B	Nutrients.freq.beverage.light	0.0192845	0.0529301	0.364338	0.715606	0.715606	0.948371	~Nutrients.freq.beverage.light + Technical.run_20201030_isala_cross_4 + Technical.run_20201016_isala_cross_2 + Technical.libsize + Technical.run_20201009_isala_cross_1 + Technical.run_20201204_isala_cross_8 + Sexual.Intercourse.24hours + Technical.run_20201120_isala_cross_6 + Technical.run_20210119_isala_cross_7 + Health.Antibiotic.3months + Technical.run_20201023_isala_cross_3 + Technical.run_20…	group	2715
I-A	Nutrients.freq.beverage.light	0.0720707	0.0407476	1.76871	0.0769424	0.230827	0.453459	~Nutrients.freq.beverage.light + Technical.run_20201030_isala_cross_4 + Technical.run_20201016_isala_cross_2 + Technical.libsize + Technical.run_20201009_isala_cross_1 + Technical.run_20201204_isala_cross_8 + Sexual.Intercourse.24hours + Technical.run_20201120_isala_cross_6 + Technical.run_20210119_isala_cross_7 + Health.Antibiotic.3months + Technical.run_20201023_isala_cross_3 + Technical.run_20…	group	2715
III-A	Nutrients.freq.beverage.light	-0.113993	0.0481931	-2.36535	0.0180131	0.108079	0.245768	~Nutrients.freq.beverage.light + Technical.run_20201030_isala_cross_4 + Technical.run_20201016_isala_cross_2 + Technical.libsize + Technical.run_20201009_isala_cross_1 + Technical.run_20201204_isala_cross_8 + Sexual.Intercourse.24hours + Technical.run_20201120_isala_cross_6 + Technical.run_20210119_isala_cross_7 + Health.Antibiotic.3months + Technical.run_20201023_isala_cross_3 + Technical.run_20…	group	2715
III-B	Nutrients.freq.beverage.light	0.0428164	0.0653839	0.654846	0.512567	0.715606	0.89713	~Nutrients.freq.beverage.light + Technical.run_20201030_isala_cross_4 + Technical.run_20201016_isala_cross_2 + Technical.libsize + Technical.run_20201009_isala_cross_1 + Technical.run_20201204_isala_cross_8 + Sexual.Intercourse.24hours + Technical.run_20201120_isala_cross_6 + Technical.run_20210119_isala_cross_7 + Health.Antibiotic.3months + Technical.run_20201023_isala_cross_3 + Technical.run_20…	group	2715
V	Nutrients.freq.beverage.light	-0.0378344	0.092023	-0.41114	0.68097	0.715606	0.946904	~Nutrients.freq.beverage.light + Technical.run_20201030_isala_cross_4 + Technical.run_20201016_isala_cross_2 + Technical.libsize + Technical.run_20201009_isala_cross_1 + Technical.run_20201204_isala_cross_8 + Sexual.Intercourse.24hours + Technical.run_20201120_isala_cross_6 + Technical.run_20210119_isala_cross_7 + Health.Antibiotic.3months + Technical.run_20201023_isala_cross_3 + Technical.run_20…	group	2715
I-B	Nutrients.freq.beverage.light	-0.022005	0.0598553	-0.367637	0.713144	0.715606	0.948371	~Nutrients.freq.beverage.light + Technical.run_20201030_isala_cross_4 + Technical.run_20201016_isala_cross_2 + Technical.libsize + Technical.run_20201009_isala_cross_1 + Technical.run_20201204_isala_cross_8 + Sexual.Intercourse.24hours + Technical.run_20201120_isala_cross_6 + Technical.run_20210119_isala_cross_7 + Health.Antibiotic.3months + Technical.run_20201023_isala_cross_3 + Technical.run_20…	group	2715
IV-B	Nutrients.freq.fruit	-0.0379992	0.0535003	-0.710261	0.477542	0.806185	0.88148	~Nutrients.freq.fruit + Technical.run_20201030_isala_cross_4 + Technical.run_20201016_isala_cross_2 + Technical.libsize + Technical.run_20201009_isala_cross_1 + Technical.run_20201204_isala_cross_8 + Sexual.Intercourse.24hours + Technical.run_20201120_isala_cross_6 + Technical.run_20210119_isala_cross_7 + Health.Antibiotic.3months + Technical.run_20201023_isala_cross_3 + Technical.run_20201211_is…	group	2715
I-A	Nutrients.freq.fruit	-0.0184525	0.0409315	-0.450813	0.652124	0.806185	0.934555	~Nutrients.freq.fruit + Technical.run_20201030_isala_cross_4 + Technical.run_20201016_isala_cross_2 + Technical.libsize + Technical.run_20201009_isala_cross_1 + Technical.run_20201204_isala_cross_8 + Sexual.Intercourse.24hours + Technical.run_20201120_isala_cross_6 + Technical.run_20210119_isala_cross_7 + Health.Antibiotic.3months + Technical.run_20201023_isala_cross_3 + Technical.run_20201211_is…	group	2715
III-A	Nutrients.freq.fruit	-0.013255	0.0471813	-0.280938	0.778758	0.806185	0.96473	~Nutrients.freq.fruit + Technical.run_20201030_isala_cross_4 + Technical.run_20201016_isala_cross_2 + Technical.libsize + Technical.run_20201009_isala_cross_1 + Technical.run_20201204_isala_cross_8 + Sexual.Intercourse.24hours + Technical.run_20201120_isala_cross_6 + Technical.run_20210119_isala_cross_7 + Health.Antibiotic.3months + Technical.run_20201023_isala_cross_3 + Technical.run_20201211_is…	group	2715
III-B	Nutrients.freq.fruit	0.0164126	0.0668942	0.245351	0.806185	0.806185	0.971282	~Nutrients.freq.fruit + Technical.run_20201030_isala_cross_4 + Technical.run_20201016_isala_cross_2 + Technical.libsize + Technical.run_20201009_isala_cross_1 + Technical.run_20201204_isala_cross_8 + Sexual.Intercourse.24hours + Technical.run_20201120_isala_cross_6 + Technical.run_20210119_isala_cross_7 + Health.Antibiotic.3months + Technical.run_20201023_isala_cross_3 + Technical.run_20201211_is…	group	2715
V	Nutrients.freq.fruit	0.0933852	0.097127	0.961474	0.336314	0.806185	0.78704	~Nutrients.freq.fruit + Technical.run_20201030_isala_cross_4 + Technical.run_20201016_isala_cross_2 + Technical.libsize + Technical.run_20201009_isala_cross_1 + Technical.run_20201204_isala_cross_8 + Sexual.Intercourse.24hours + Technical.run_20201120_isala_cross_6 + Technical.run_20210119_isala_cross_7 + Health.Antibiotic.3months + Technical.run_20201023_isala_cross_3 + Technical.run_20201211_is…	group	2715
I-B	Nutrients.freq.fruit	0.05999	0.0617231	0.971921	0.33109	0.806185	0.783254	~Nutrients.freq.fruit + Technical.run_20201030_isala_cross_4 + Technical.run_20201016_isala_cross_2 + Technical.libsize + Technical.run_20201009_isala_cross_1 + Technical.run_20201204_isala_cross_8 + Sexual.Intercourse.24hours + Technical.run_20201120_isala_cross_6 + Technical.run_20210119_isala_cross_7 + Health.Antibiotic.3months + Technical.run_20201023_isala_cross_3 + Technical.run_20201211_is…	group	2715
IV-B	Nutrients.freq.vegetables	-0.0698562	0.0540832	-1.29164	0.19648	0.589441	0.669136	~Nutrients.freq.vegetables + Technical.run_20201030_isala_cross_4 + Technical.run_20201016_isala_cross_2 + Technical.libsize + Technical.run_20201009_isala_cross_1 + Technical.run_20201204_isala_cross_8 + Sexual.Intercourse.24hours + Technical.run_20201120_isala_cross_6 + Technical.run_20210119_isala_cross_7 + Health.Antibiotic.3months + Technical.run_20201023_isala_cross_3 + Technical.run_202012…	group	2715
I-A	Nutrients.freq.vegetables	-0.0205035	0.0415567	-0.493386	0.62174	0.928004	0.933798	~Nutrients.freq.vegetables + Technical.run_20201030_isala_cross_4 + Technical.run_20201016_isala_cross_2 + Technical.libsize + Technical.run_20201009_isala_cross_1 + Technical.run_20201204_isala_cross_8 + Sexual.Intercourse.24hours + Technical.run_20201120_isala_cross_6 + Technical.run_20210119_isala_cross_7 + Health.Antibiotic.3months + Technical.run_20201023_isala_cross_3 + Technical.run_202012…	group	2715
III-A	Nutrients.freq.vegetables	0.00307168	0.0481998	0.063728	0.949187	0.949187	0.992438	~Nutrients.freq.vegetables + Technical.run_20201030_isala_cross_4 + Technical.run_20201016_isala_cross_2 + Technical.libsize + Technical.run_20201009_isala_cross_1 + Technical.run_20201204_isala_cross_8 + Sexual.Intercourse.24hours + Technical.run_20201120_isala_cross_6 + Technical.run_20210119_isala_cross_7 + Health.Antibiotic.3months + Technical.run_20201023_isala_cross_3 + Technical.run_202012…	group	2715
III-B	Nutrients.freq.vegetables	0.0195864	0.0680051	0.288013	0.773337	0.928004	0.96473	~Nutrients.freq.vegetables + Technical.run_20201030_isala_cross_4 + Technical.run_20201016_isala_cross_2 + Technical.libsize + Technical.run_20201009_isala_cross_1 + Technical.run_20201204_isala_cross_8 + Sexual.Intercourse.24hours + Technical.run_20201120_isala_cross_6 + Technical.run_20210119_isala_cross_7 + Health.Antibiotic.3months + Technical.run_20201023_isala_cross_3 + Technical.run_202012…	group	2715
V	Nutrients.freq.vegetables	0.0782303	0.0967338	0.808718	0.418678	0.837355	0.844135	~Nutrients.freq.vegetables + Technical.run_20201030_isala_cross_4 + Technical.run_20201016_isala_cross_2 + Technical.libsize + Technical.run_20201009_isala_cross_1 + Technical.run_20201204_isala_cross_8 + Sexual.Intercourse.24hours + Technical.run_20201120_isala_cross_6 + Technical.run_20210119_isala_cross_7 + Health.Antibiotic.3months + Technical.run_20201023_isala_cross_3 + Technical.run_202012…	group	2715
I-B	Nutrients.freq.vegetables	0.0877073	0.0624674	1.40405	0.160305	0.589441	0.62245	~Nutrients.freq.vegetables + Technical.run_20201030_isala_cross_4 + Technical.run_20201016_isala_cross_2 + Technical.libsize + Technical.run_20201009_isala_cross_1 + Technical.run_20201204_isala_cross_8 + Sexual.Intercourse.24hours + Technical.run_20201120_isala_cross_6 + Technical.run_20210119_isala_cross_7 + Health.Antibiotic.3months + Technical.run_20201023_isala_cross_3 + Technical.run_202012…	group	2715
IV-B	Nutrients.24hours.probiotic.dairy	-0.776034	0.476184	-1.62969	0.103166	0.309498	0.521187	~Nutrients.24hours.probiotic.dairy + Technical.run_20201030_isala_cross_4 + Technical.run_20201016_isala_cross_2 + Technical.libsize + Technical.run_20201009_isala_cross_1 + Technical.run_20201204_isala_cross_8 + Sexual.Intercourse.24hours + Technical.run_20201120_isala_cross_6 + Technical.run_20210119_isala_cross_7 + Health.Antibiotic.3months + Technical.run_20201023_isala_cross_3 + Technical.ru…	group	2711	FALSE:2654, TRUE:57
I-A	Nutrients.24hours.probiotic.dairy	0.0777881	0.280317	0.2775	0.781396	0.781396	0.965092	~Nutrients.24hours.probiotic.dairy + Technical.run_20201030_isala_cross_4 + Technical.run_20201016_isala_cross_2 + Technical.libsize + Technical.run_20201009_isala_cross_1 + Technical.run_20201204_isala_cross_8 + Sexual.Intercourse.24hours + Technical.run_20201120_isala_cross_6 + Technical.run_20210119_isala_cross_7 + Health.Antibiotic.3months + Technical.run_20201023_isala_cross_3 + Technical.ru…	group	2711	FALSE:2654, TRUE:57
III-A	Nutrients.24hours.probiotic.dairy	0.518467	0.296185	1.75049	0.0800344	0.309498	0.460776	~Nutrients.24hours.probiotic.dairy + Technical.run_20201030_isala_cross_4 + Technical.run_20201016_isala_cross_2 + Technical.libsize + Technical.run_20201009_isala_cross_1 + Technical.run_20201204_isala_cross_8 + Sexual.Intercourse.24hours + Technical.run_20201120_isala_cross_6 + Technical.run_20210119_isala_cross_7 + Health.Antibiotic.3months + Technical.run_20201023_isala_cross_3 + Technical.ru…	group	2711	FALSE:2654, TRUE:57
III-B	Nutrients.24hours.probiotic.dairy	-1.01018	0.723865	-1.39554	0.162855	0.325709	0.62298	~Nutrients.24hours.probiotic.dairy + Technical.run_20201030_isala_cross_4 + Technical.run_20201016_isala_cross_2 + Technical.libsize + Technical.run_20201009_isala_cross_1 + Technical.run_20201204_isala_cross_8 + Sexual.Intercourse.24hours + Technical.run_20201120_isala_cross_6 + Technical.run_20210119_isala_cross_7 + Health.Antibiotic.3months + Technical.run_20201023_isala_cross_3 + Technical.ru…	group	2711	FALSE:2654, TRUE:57
V	Nutrients.24hours.probiotic.dairy	-0.366549	0.73103	-0.501414	0.61608	0.739295	0.933798	~Nutrients.24hours.probiotic.dairy + Technical.run_20201030_isala_cross_4 + Technical.run_20201016_isala_cross_2 + Technical.libsize + Technical.run_20201009_isala_cross_1 + Technical.run_20201204_isala_cross_8 + Sexual.Intercourse.24hours + Technical.run_20201120_isala_cross_6 + Technical.run_20210119_isala_cross_7 + Health.Antibiotic.3months + Technical.run_20201023_isala_cross_3 + Technical.ru…	group	2711	FALSE:2654, TRUE:57
I-B	Nutrients.24hours.probiotic.dairy	0.280759	0.370981	0.7568	0.44917	0.673754	0.868685	~Nutrients.24hours.probiotic.dairy + Technical.run_20201030_isala_cross_4 + Technical.run_20201016_isala_cross_2 + Technical.libsize + Technical.run_20201009_isala_cross_1 + Technical.run_20201204_isala_cross_8 + Sexual.Intercourse.24hours + Technical.run_20201120_isala_cross_6 + Technical.run_20210119_isala_cross_7 + Health.Antibiotic.3months + Technical.run_20201023_isala_cross_3 + Technical.ru…	group	2711	FALSE:2654, TRUE:57
IV-B	Nutrients.24hours.probiotic.yoghurt	0.262737	0.157351	1.66975	0.0949684	0.417438	0.500469	~Nutrients.24hours.probiotic.yoghurt + Technical.run_20201030_isala_cross_4 + Technical.run_20201016_isala_cross_2 + Technical.libsize + Technical.run_20201009_isala_cross_1 + Technical.run_20201204_isala_cross_8 + Sexual.Intercourse.24hours + Technical.run_20201120_isala_cross_6 + Technical.run_20210119_isala_cross_7 + Health.Antibiotic.3months + Technical.run_20201023_isala_cross_3 + Technical.…	group	2711	FALSE:2383, TRUE:328
I-A	Nutrients.24hours.probiotic.yoghurt	0.116112	0.122882	0.944905	0.344707	0.417438	0.800722	~Nutrients.24hours.probiotic.yoghurt + Technical.run_20201030_isala_cross_4 + Technical.run_20201016_isala_cross_2 + Technical.libsize + Technical.run_20201009_isala_cross_1 + Technical.run_20201204_isala_cross_8 + Sexual.Intercourse.24hours + Technical.run_20201120_isala_cross_6 + Technical.run_20210119_isala_cross_7 + Health.Antibiotic.3months + Technical.run_20201023_isala_cross_3 + Technical.…	group	2711	FALSE:2383, TRUE:328
III-A	Nutrients.24hours.probiotic.yoghurt	-0.172703	0.150043	-1.15102	0.249724	0.417438	0.717718	~Nutrients.24hours.probiotic.yoghurt + Technical.run_20201030_isala_cross_4 + Technical.run_20201016_isala_cross_2 + Technical.libsize + Technical.run_20201009_isala_cross_1 + Technical.run_20201204_isala_cross_8 + Sexual.Intercourse.24hours + Technical.run_20201120_isala_cross_6 + Technical.run_20210119_isala_cross_7 + Health.Antibiotic.3months + Technical.run_20201023_isala_cross_3 + Technical.…	group	2711	FALSE:2383, TRUE:328
III-B	Nutrients.24hours.probiotic.yoghurt	-0.201054	0.214175	-0.938738	0.347865	0.417438	0.802023	~Nutrients.24hours.probiotic.yoghurt + Technical.run_20201030_isala_cross_4 + Technical.run_20201016_isala_cross_2 + Technical.libsize + Technical.run_20201009_isala_cross_1 + Technical.run_20201204_isala_cross_8 + Sexual.Intercourse.24hours + Technical.run_20201120_isala_cross_6 + Technical.run_20210119_isala_cross_7 + Health.Antibiotic.3months + Technical.run_20201023_isala_cross_3 + Technical.…	group	2711	FALSE:2383, TRUE:328
V	Nutrients.24hours.probiotic.yoghurt	0.0923701	0.277768	0.332543	0.739479	0.739479	0.951897	~Nutrients.24hours.probiotic.yoghurt + Technical.run_20201030_isala_cross_4 + Technical.run_20201016_isala_cross_2 + Technical.libsize + Technical.run_20201009_isala_cross_1 + Technical.run_20201204_isala_cross_8 + Sexual.Intercourse.24hours + Technical.run_20201120_isala_cross_6 + Technical.run_20210119_isala_cross_7 + Health.Antibiotic.3months + Technical.run_20201023_isala_cross_3 + Technical.…	group	2711	FALSE:2383, TRUE:328
I-B	Nutrients.24hours.probiotic.yoghurt	-0.201297	0.193133	-1.04227	0.297286	0.417438	0.743491	~Nutrients.24hours.probiotic.yoghurt + Technical.run_20201030_isala_cross_4 + Technical.run_20201016_isala_cross_2 + Technical.libsize + Technical.run_20201009_isala_cross_1 + Technical.run_20201204_isala_cross_8 + Sexual.Intercourse.24hours + Technical.run_20201120_isala_cross_6 + Technical.run_20210119_isala_cross_7 + Health.Antibiotic.3months + Technical.run_20201023_isala_cross_3 + Technical.…	group	2711	FALSE:2383, TRUE:328
IV-B	Nutrients.24hours.probiotic.capsules	-0.4715	0.3328	-1.41677	0.156551	0.682541	0.622107	~Nutrients.24hours.probiotic.capsules + Technical.run_20201030_isala_cross_4 + Technical.run_20201016_isala_cross_2 + Technical.libsize + Technical.run_20201009_isala_cross_1 + Technical.run_20201204_isala_cross_8 + Sexual.Intercourse.24hours + Technical.run_20201120_isala_cross_6 + Technical.run_20210119_isala_cross_7 + Health.Antibiotic.3months + Technical.run_20201023_isala_cross_3 + Technical…	group	2711	FALSE:2622, TRUE:89
I-A	Nutrients.24hours.probiotic.capsules	0.196426	0.226508	0.86719	0.385838	0.682541	0.830474	~Nutrients.24hours.probiotic.capsules + Technical.run_20201030_isala_cross_4 + Technical.run_20201016_isala_cross_2 + Technical.libsize + Technical.run_20201009_isala_cross_1 + Technical.run_20201204_isala_cross_8 + Sexual.Intercourse.24hours + Technical.run_20201120_isala_cross_6 + Technical.run_20210119_isala_cross_7 + Health.Antibiotic.3months + Technical.run_20201023_isala_cross_3 + Technical…	group	2711	FALSE:2622, TRUE:89
III-A	Nutrients.24hours.probiotic.capsules	0.23645	0.249203	0.948824	0.34271	0.682541	0.79939	~Nutrients.24hours.probiotic.capsules + Technical.run_20201030_isala_cross_4 + Technical.run_20201016_isala_cross_2 + Technical.libsize + Technical.run_20201009_isala_cross_1 + Technical.run_20201204_isala_cross_8 + Sexual.Intercourse.24hours + Technical.run_20201120_isala_cross_6 + Technical.run_20210119_isala_cross_7 + Health.Antibiotic.3months + Technical.run_20201023_isala_cross_3 + Technical…	group	2711	FALSE:2622, TRUE:89
III-B	Nutrients.24hours.probiotic.capsules	-0.321365	0.430173	-0.74706	0.455027	0.682541	0.874638	~Nutrients.24hours.probiotic.capsules + Technical.run_20201030_isala_cross_4 + Technical.run_20201016_isala_cross_2 + Technical.libsize + Technical.run_20201009_isala_cross_1 + Technical.run_20201204_isala_cross_8 + Sexual.Intercourse.24hours + Technical.run_20201120_isala_cross_6 + Technical.run_20210119_isala_cross_7 + Health.Antibiotic.3months + Technical.run_20201023_isala_cross_3 + Technical…	group	2711	FALSE:2622, TRUE:89
V	Nutrients.24hours.probiotic.capsules	-0.301114	0.530021	-0.568117	0.569956	0.683947	0.931932	~Nutrients.24hours.probiotic.capsules + Technical.run_20201030_isala_cross_4 + Technical.run_20201016_isala_cross_2 + Technical.libsize + Technical.run_20201009_isala_cross_1 + Technical.run_20201204_isala_cross_8 + Sexual.Intercourse.24hours + Technical.run_20201120_isala_cross_6 + Technical.run_20210119_isala_cross_7 + Health.Antibiotic.3months + Technical.run_20201023_isala_cross_3 + Technical…	group	2711	FALSE:2622, TRUE:89
I-B	Nutrients.24hours.probiotic.capsules	0.0203796	0.330062	0.0617445	0.950766	0.950766	0.992438	~Nutrients.24hours.probiotic.capsules + Technical.run_20201030_isala_cross_4 + Technical.run_20201016_isala_cross_2 + Technical.libsize + Technical.run_20201009_isala_cross_1 + Technical.run_20201204_isala_cross_8 + Sexual.Intercourse.24hours + Technical.run_20201120_isala_cross_6 + Technical.run_20210119_isala_cross_7 + Health.Antibiotic.3months + Technical.run_20201023_isala_cross_3 + Technical…	group	2711	FALSE:2622, TRUE:89
IV-B	Nutrients.24hours.probiotic.none	-0.040519	0.144094	-0.281199	0.778558	0.824795	0.96473	~Nutrients.24hours.probiotic.none + Technical.run_20201030_isala_cross_4 + Technical.run_20201016_isala_cross_2 + Technical.libsize + Technical.run_20201009_isala_cross_1 + Technical.run_20201204_isala_cross_8 + Sexual.Intercourse.24hours + Technical.run_20201120_isala_cross_6 + Technical.run_20210119_isala_cross_7 + Health.Antibiotic.3months + Technical.run_20201023_isala_cross_3 + Technical.run…	group	2712	FALSE:439, TRUE:2273
I-A	Nutrients.24hours.probiotic.none	-0.148374	0.108904	-1.36243	0.173061	0.519182	0.643166	~Nutrients.24hours.probiotic.none + Technical.run_20201030_isala_cross_4 + Technical.run_20201016_isala_cross_2 + Technical.libsize + Technical.run_20201009_isala_cross_1 + Technical.run_20201204_isala_cross_8 + Sexual.Intercourse.24hours + Technical.run_20201120_isala_cross_6 + Technical.run_20210119_isala_cross_7 + Health.Antibiotic.3months + Technical.run_20201023_isala_cross_3 + Technical.run…	group	2712	FALSE:439, TRUE:2273
III-A	Nutrients.24hours.probiotic.none	0.0284315	0.128427	0.221382	0.824795	0.824795	0.973418	~Nutrients.24hours.probiotic.none + Technical.run_20201030_isala_cross_4 + Technical.run_20201016_isala_cross_2 + Technical.libsize + Technical.run_20201009_isala_cross_1 + Technical.run_20201204_isala_cross_8 + Sexual.Intercourse.24hours + Technical.run_20201120_isala_cross_6 + Technical.run_20210119_isala_cross_7 + Health.Antibiotic.3months + Technical.run_20201023_isala_cross_3 + Technical.run…	group	2712	FALSE:439, TRUE:2273
III-B	Nutrients.24hours.probiotic.none	0.33266	0.197649	1.68308	0.092359	0.519182	0.495422	~Nutrients.24hours.probiotic.none + Technical.run_20201030_isala_cross_4 + Technical.run_20201016_isala_cross_2 + Technical.libsize + Technical.run_20201009_isala_cross_1 + Technical.run_20201204_isala_cross_8 + Sexual.Intercourse.24hours + Technical.run_20201120_isala_cross_6 + Technical.run_20210119_isala_cross_7 + Health.Antibiotic.3months + Technical.run_20201023_isala_cross_3 + Technical.run…	group	2712	FALSE:439, TRUE:2273
V	Nutrients.24hours.probiotic.none	0.141533	0.257229	0.55022	0.582168	0.824795	0.932707	~Nutrients.24hours.probiotic.none + Technical.run_20201030_isala_cross_4 + Technical.run_20201016_isala_cross_2 + Technical.libsize + Technical.run_20201009_isala_cross_1 + Technical.run_20201204_isala_cross_8 + Sexual.Intercourse.24hours + Technical.run_20201120_isala_cross_6 + Technical.run_20210119_isala_cross_7 + Health.Antibiotic.3months + Technical.run_20201023_isala_cross_3 + Technical.run…	group	2712	FALSE:439, TRUE:2273
I-B	Nutrients.24hours.probiotic.none	0.0398507	0.16213	0.245794	0.805842	0.824795	0.971282	~Nutrients.24hours.probiotic.none + Technical.run_20201030_isala_cross_4 + Technical.run_20201016_isala_cross_2 + Technical.libsize + Technical.run_20201009_isala_cross_1 + Technical.run_20201204_isala_cross_8 + Sexual.Intercourse.24hours + Technical.run_20201120_isala_cross_6 + Technical.run_20210119_isala_cross_7 + Health.Antibiotic.3months + Technical.run_20201023_isala_cross_3 + Technical.run…	group	2712	FALSE:439, TRUE:2273
IV-B	Nutrients.24hours.dairy	0.00242424	0.0537188	0.0451284	0.964005	0.964005	0.992438	~Nutrients.24hours.dairy + Technical.run_20201030_isala_cross_4 + Technical.run_20201016_isala_cross_2 + Technical.libsize + Technical.run_20201009_isala_cross_1 + Technical.run_20201204_isala_cross_8 + Sexual.Intercourse.24hours + Technical.run_20201120_isala_cross_6 + Technical.run_20210119_isala_cross_7 + Health.Antibiotic.3months + Technical.run_20201023_isala_cross_3 + Technical.run_20201211…	group	2711
I-A	Nutrients.24hours.dairy	0.00225985	0.0405711	0.055701	0.95558	0.964005	0.992438	~Nutrients.24hours.dairy + Technical.run_20201030_isala_cross_4 + Technical.run_20201016_isala_cross_2 + Technical.libsize + Technical.run_20201009_isala_cross_1 + Technical.run_20201204_isala_cross_8 + Sexual.Intercourse.24hours + Technical.run_20201120_isala_cross_6 + Technical.run_20210119_isala_cross_7 + Health.Antibiotic.3months + Technical.run_20201023_isala_cross_3 + Technical.run_20201211…	group	2711
III-A	Nutrients.24hours.dairy	0.0287742	0.0468677	0.613945	0.539252	0.808877	0.910516	~Nutrients.24hours.dairy + Technical.run_20201030_isala_cross_4 + Technical.run_20201016_isala_cross_2 + Technical.libsize + Technical.run_20201009_isala_cross_1 + Technical.run_20201204_isala_cross_8 + Sexual.Intercourse.24hours + Technical.run_20201120_isala_cross_6 + Technical.run_20210119_isala_cross_7 + Health.Antibiotic.3months + Technical.run_20201023_isala_cross_3 + Technical.run_20201211…	group	2711
III-B	Nutrients.24hours.dairy	-0.117133	0.0678831	-1.72551	0.0844351	0.506611	0.475126	~Nutrients.24hours.dairy + Technical.run_20201030_isala_cross_4 + Technical.run_20201016_isala_cross_2 + Technical.libsize + Technical.run_20201009_isala_cross_1 + Technical.run_20201204_isala_cross_8 + Sexual.Intercourse.24hours + Technical.run_20201120_isala_cross_6 + Technical.run_20210119_isala_cross_7 + Health.Antibiotic.3months + Technical.run_20201023_isala_cross_3 + Technical.run_20201211…	group	2711
V	Nutrients.24hours.dairy	-0.0613772	0.0942486	-0.651226	0.5149	0.808877	0.89713	~Nutrients.24hours.dairy + Technical.run_20201030_isala_cross_4 + Technical.run_20201016_isala_cross_2 + Technical.libsize + Technical.run_20201009_isala_cross_1 + Technical.run_20201204_isala_cross_8 + Sexual.Intercourse.24hours + Technical.run_20201120_isala_cross_6 + Technical.run_20210119_isala_cross_7 + Health.Antibiotic.3months + Technical.run_20201023_isala_cross_3 + Technical.run_20201211…	group	2711
I-B	Nutrients.24hours.dairy	0.076544	0.0590096	1.29715	0.194581	0.583744	0.669136	~Nutrients.24hours.dairy + Technical.run_20201030_isala_cross_4 + Technical.run_20201016_isala_cross_2 + Technical.libsize + Technical.run_20201009_isala_cross_1 + Technical.run_20201204_isala_cross_8 + Sexual.Intercourse.24hours + Technical.run_20201120_isala_cross_6 + Technical.run_20210119_isala_cross_7 + Health.Antibiotic.3months + Technical.run_20201023_isala_cross_3 + Technical.run_20201211…	group	2711
IV-B	Nutrients.24hours.fermentedfood	0.0619063	0.0511899	1.20935	0.22653	0.603687	0.696369	~Nutrients.24hours.fermentedfood + Technical.run_20201030_isala_cross_4 + Technical.run_20201016_isala_cross_2 + Technical.libsize + Technical.run_20201009_isala_cross_1 + Technical.run_20201204_isala_cross_8 + Sexual.Intercourse.24hours + Technical.run_20201120_isala_cross_6 + Technical.run_20210119_isala_cross_7 + Health.Antibiotic.3months + Technical.run_20201023_isala_cross_3 + Technical.run_…	group	2711
I-A	Nutrients.24hours.fermentedfood	-0.0265654	0.0406208	-0.653986	0.513121	0.603687	0.89713	~Nutrients.24hours.fermentedfood + Technical.run_20201030_isala_cross_4 + Technical.run_20201016_isala_cross_2 + Technical.libsize + Technical.run_20201009_isala_cross_1 + Technical.run_20201204_isala_cross_8 + Sexual.Intercourse.24hours + Technical.run_20201120_isala_cross_6 + Technical.run_20210119_isala_cross_7 + Health.Antibiotic.3months + Technical.run_20201023_isala_cross_3 + Technical.run_…	group	2711
III-A	Nutrients.24hours.fermentedfood	0.0279534	0.0457253	0.611333	0.540979	0.603687	0.910516	~Nutrients.24hours.fermentedfood + Technical.run_20201030_isala_cross_4 + Technical.run_20201016_isala_cross_2 + Technical.libsize + Technical.run_20201009_isala_cross_1 + Technical.run_20201204_isala_cross_8 + Sexual.Intercourse.24hours + Technical.run_20201120_isala_cross_6 + Technical.run_20210119_isala_cross_7 + Health.Antibiotic.3months + Technical.run_20201023_isala_cross_3 + Technical.run_…	group	2711
III-B	Nutrients.24hours.fermentedfood	-0.034639	0.0667282	-0.519106	0.603687	0.603687	0.933798	~Nutrients.24hours.fermentedfood + Technical.run_20201030_isala_cross_4 + Technical.run_20201016_isala_cross_2 + Technical.libsize + Technical.run_20201009_isala_cross_1 + Technical.run_20201204_isala_cross_8 + Sexual.Intercourse.24hours + Technical.run_20201120_isala_cross_6 + Technical.run_20210119_isala_cross_7 + Health.Antibiotic.3months + Technical.run_20201023_isala_cross_3 + Technical.run_…	group	2711
V	Nutrients.24hours.fermentedfood	-0.238155	0.112595	-2.11516	0.0344165	0.206499	0.329604	~Nutrients.24hours.fermentedfood + Technical.run_20201030_isala_cross_4 + Technical.run_20201016_isala_cross_2 + Technical.libsize + Technical.run_20201009_isala_cross_1 + Technical.run_20201204_isala_cross_8 + Sexual.Intercourse.24hours + Technical.run_20201120_isala_cross_6 + Technical.run_20210119_isala_cross_7 + Health.Antibiotic.3months + Technical.run_20201023_isala_cross_3 + Technical.run_…	group	2711
I-B	Nutrients.24hours.fermentedfood	0.0411876	0.0577087	0.713715	0.475403	0.603687	0.88148	~Nutrients.24hours.fermentedfood + Technical.run_20201030_isala_cross_4 + Technical.run_20201016_isala_cross_2 + Technical.libsize + Technical.run_20201009_isala_cross_1 + Technical.run_20201204_isala_cross_8 + Sexual.Intercourse.24hours + Technical.run_20201120_isala_cross_6 + Technical.run_20210119_isala_cross_7 + Health.Antibiotic.3months + Technical.run_20201023_isala_cross_3 + Technical.run_…	group	2711
IV-B	Nutrients.24hours.alcohol	-0.081384	0.0562472	-1.4469	0.147925	0.443776	0.622107	~Nutrients.24hours.alcohol + Technical.run_20201030_isala_cross_4 + Technical.run_20201016_isala_cross_2 + Technical.libsize + Technical.run_20201009_isala_cross_1 + Technical.run_20201204_isala_cross_8 + Sexual.Intercourse.24hours + Technical.run_20201120_isala_cross_6 + Technical.run_20210119_isala_cross_7 + Health.Antibiotic.3months + Technical.run_20201023_isala_cross_3 + Technical.run_202012…	group	2711
I-A	Nutrients.24hours.alcohol	-0.00118383	0.0408465	-0.0289824	0.976879	0.976879	0.992438	~Nutrients.24hours.alcohol + Technical.run_20201030_isala_cross_4 + Technical.run_20201016_isala_cross_2 + Technical.libsize + Technical.run_20201009_isala_cross_1 + Technical.run_20201204_isala_cross_8 + Sexual.Intercourse.24hours + Technical.run_20201120_isala_cross_6 + Technical.run_20210119_isala_cross_7 + Health.Antibiotic.3months + Technical.run_20201023_isala_cross_3 + Technical.run_202012…	group	2711
III-A	Nutrients.24hours.alcohol	0.00267828	0.0471033	0.0568597	0.954657	0.976879	0.992438	~Nutrients.24hours.alcohol + Technical.run_20201030_isala_cross_4 + Technical.run_20201016_isala_cross_2 + Technical.libsize + Technical.run_20201009_isala_cross_1 + Technical.run_20201204_isala_cross_8 + Sexual.Intercourse.24hours + Technical.run_20201120_isala_cross_6 + Technical.run_20210119_isala_cross_7 + Health.Antibiotic.3months + Technical.run_20201023_isala_cross_3 + Technical.run_202012…	group	2711
III-B	Nutrients.24hours.alcohol	0.11139	0.0621832	1.79131	0.0732431	0.439459	0.448105	~Nutrients.24hours.alcohol + Technical.run_20201030_isala_cross_4 + Technical.run_20201016_isala_cross_2 + Technical.libsize + Technical.run_20201009_isala_cross_1 + Technical.run_20201204_isala_cross_8 + Sexual.Intercourse.24hours + Technical.run_20201120_isala_cross_6 + Technical.run_20210119_isala_cross_7 + Health.Antibiotic.3months + Technical.run_20201023_isala_cross_3 + Technical.run_202012…	group	2711
V	Nutrients.24hours.alcohol	-0.112168	0.100875	-1.11195	0.266158	0.532315	0.731623	~Nutrients.24hours.alcohol + Technical.run_20201030_isala_cross_4 + Technical.run_20201016_isala_cross_2 + Technical.libsize + Technical.run_20201009_isala_cross_1 + Technical.run_20201204_isala_cross_8 + Sexual.Intercourse.24hours + Technical.run_20201120_isala_cross_6 + Technical.run_20210119_isala_cross_7 + Health.Antibiotic.3months + Technical.run_20201023_isala_cross_3 + Technical.run_202012…	group	2711
I-B	Nutrients.24hours.alcohol	0.0442567	0.0583981	0.757845	0.448544	0.672816	0.868685	~Nutrients.24hours.alcohol + Technical.run_20201030_isala_cross_4 + Technical.run_20201016_isala_cross_2 + Technical.libsize + Technical.run_20201009_isala_cross_1 + Technical.run_20201204_isala_cross_8 + Sexual.Intercourse.24hours + Technical.run_20201120_isala_cross_6 + Technical.run_20210119_isala_cross_7 + Health.Antibiotic.3months + Technical.run_20201023_isala_cross_3 + Technical.run_202012…	group	2711
IV-B	Nutrients.24hours.meat	-0.00331998	0.053705	-0.0618189	0.950707	0.950707	0.992438	~Nutrients.24hours.meat + Technical.run_20201030_isala_cross_4 + Technical.run_20201016_isala_cross_2 + Technical.libsize + Technical.run_20201009_isala_cross_1 + Technical.run_20201204_isala_cross_8 + Sexual.Intercourse.24hours + Technical.run_20201120_isala_cross_6 + Technical.run_20210119_isala_cross_7 + Health.Antibiotic.3months + Technical.run_20201023_isala_cross_3 + Technical.run_20201211_…	group	2711
I-A	Nutrients.24hours.meat	-0.0917725	0.0404333	-2.26972	0.0232243	0.139346	0.278692	~Nutrients.24hours.meat + Technical.run_20201030_isala_cross_4 + Technical.run_20201016_isala_cross_2 + Technical.libsize + Technical.run_20201009_isala_cross_1 + Technical.run_20201204_isala_cross_8 + Sexual.Intercourse.24hours + Technical.run_20201120_isala_cross_6 + Technical.run_20210119_isala_cross_7 + Health.Antibiotic.3months + Technical.run_20201023_isala_cross_3 + Technical.run_20201211_…	group	2711
III-A	Nutrients.24hours.meat	0.0361401	0.0463004	0.780557	0.435063	0.708969	0.855973	~Nutrients.24hours.meat + Technical.run_20201030_isala_cross_4 + Technical.run_20201016_isala_cross_2 + Technical.libsize + Technical.run_20201009_isala_cross_1 + Technical.run_20201204_isala_cross_8 + Sexual.Intercourse.24hours + Technical.run_20201120_isala_cross_6 + Technical.run_20210119_isala_cross_7 + Health.Antibiotic.3months + Technical.run_20201023_isala_cross_3 + Technical.run_20201211_…	group	2711
III-B	Nutrients.24hours.meat	0.0873523	0.0634766	1.37613	0.16878	0.50634	0.634358	~Nutrients.24hours.meat + Technical.run_20201030_isala_cross_4 + Technical.run_20201016_isala_cross_2 + Technical.libsize + Technical.run_20201009_isala_cross_1 + Technical.run_20201204_isala_cross_8 + Sexual.Intercourse.24hours + Technical.run_20201120_isala_cross_6 + Technical.run_20210119_isala_cross_7 + Health.Antibiotic.3months + Technical.run_20201023_isala_cross_3 + Technical.run_20201211_…	group	2711
V	Nutrients.24hours.meat	0.0361801	0.0909664	0.39773	0.690829	0.828995	0.946904	~Nutrients.24hours.meat + Technical.run_20201030_isala_cross_4 + Technical.run_20201016_isala_cross_2 + Technical.libsize + Technical.run_20201009_isala_cross_1 + Technical.run_20201204_isala_cross_8 + Sexual.Intercourse.24hours + Technical.run_20201120_isala_cross_6 + Technical.run_20210119_isala_cross_7 + Health.Antibiotic.3months + Technical.run_20201023_isala_cross_3 + Technical.run_20201211_…	group	2711
I-B	Nutrients.24hours.meat	0.0417556	0.0581407	0.718181	0.472646	0.708969	0.88148	~Nutrients.24hours.meat + Technical.run_20201030_isala_cross_4 + Technical.run_20201016_isala_cross_2 + Technical.libsize + Technical.run_20201009_isala_cross_1 + Technical.run_20201204_isala_cross_8 + Sexual.Intercourse.24hours + Technical.run_20201120_isala_cross_6 + Technical.run_20210119_isala_cross_7 + Health.Antibiotic.3months + Technical.run_20201023_isala_cross_3 + Technical.run_20201211_…	group	2711
IV-B	Nutrients.24hours.fish	-0.0752119	0.0572007	-1.31488	0.188551	0.492215	0.662864	~Nutrients.24hours.fish + Technical.run_20201030_isala_cross_4 + Technical.run_20201016_isala_cross_2 + Technical.libsize + Technical.run_20201009_isala_cross_1 + Technical.run_20201204_isala_cross_8 + Sexual.Intercourse.24hours + Technical.run_20201120_isala_cross_6 + Technical.run_20210119_isala_cross_7 + Health.Antibiotic.3months + Technical.run_20201023_isala_cross_3 + Technical.run_20201211_…	group	2711
I-A	Nutrients.24hours.fish	0.0736985	0.0400274	1.8412	0.065592	0.393552	0.43246	~Nutrients.24hours.fish + Technical.run_20201030_isala_cross_4 + Technical.run_20201016_isala_cross_2 + Technical.libsize + Technical.run_20201009_isala_cross_1 + Technical.run_20201204_isala_cross_8 + Sexual.Intercourse.24hours + Technical.run_20201120_isala_cross_6 + Technical.run_20210119_isala_cross_7 + Health.Antibiotic.3months + Technical.run_20201023_isala_cross_3 + Technical.run_20201211_…	group	2711
III-A	Nutrients.24hours.fish	-0.0394267	0.0478724	-0.823579	0.410179	0.492215	0.837019	~Nutrients.24hours.fish + Technical.run_20201030_isala_cross_4 + Technical.run_20201016_isala_cross_2 + Technical.libsize + Technical.run_20201009_isala_cross_1 + Technical.run_20201204_isala_cross_8 + Sexual.Intercourse.24hours + Technical.run_20201120_isala_cross_6 + Technical.run_20210119_isala_cross_7 + Health.Antibiotic.3months + Technical.run_20201023_isala_cross_3 + Technical.run_20201211_…	group	2711
III-B	Nutrients.24hours.fish	0.0530544	0.0621728	0.853337	0.393472	0.492215	0.832788	~Nutrients.24hours.fish + Technical.run_20201030_isala_cross_4 + Technical.run_20201016_isala_cross_2 + Technical.libsize + Technical.run_20201009_isala_cross_1 + Technical.run_20201204_isala_cross_8 + Sexual.Intercourse.24hours + Technical.run_20201120_isala_cross_6 + Technical.run_20210119_isala_cross_7 + Health.Antibiotic.3months + Technical.run_20201023_isala_cross_3 + Technical.run_20201211_…	group	2711
V	Nutrients.24hours.fish	-0.0910392	0.101436	-0.897502	0.369451	0.492215	0.819092	~Nutrients.24hours.fish + Technical.run_20201030_isala_cross_4 + Technical.run_20201016_isala_cross_2 + Technical.libsize + Technical.run_20201009_isala_cross_1 + Technical.run_20201204_isala_cross_8 + Sexual.Intercourse.24hours + Technical.run_20201120_isala_cross_6 + Technical.run_20210119_isala_cross_7 + Health.Antibiotic.3months + Technical.run_20201023_isala_cross_3 + Technical.run_20201211_…	group	2711
I-B	Nutrients.24hours.fish	-0.0267374	0.0610104	-0.438243	0.66121	0.66121	0.939466	~Nutrients.24hours.fish + Technical.run_20201030_isala_cross_4 + Technical.run_20201016_isala_cross_2 + Technical.libsize + Technical.run_20201009_isala_cross_1 + Technical.run_20201204_isala_cross_8 + Sexual.Intercourse.24hours + Technical.run_20201120_isala_cross_6 + Technical.run_20210119_isala_cross_7 + Health.Antibiotic.3months + Technical.run_20201023_isala_cross_3 + Technical.run_20201211_…	group	2711
IV-B	Nutrients.24hours.coffee	-0.00788705	0.0548029	-0.143917	0.885566	0.980807	0.992438	~Nutrients.24hours.coffee + Technical.run_20201030_isala_cross_4 + Technical.run_20201016_isala_cross_2 + Technical.libsize + Technical.run_20201009_isala_cross_1 + Technical.run_20201204_isala_cross_8 + Sexual.Intercourse.24hours + Technical.run_20201120_isala_cross_6 + Technical.run_20210119_isala_cross_7 + Health.Antibiotic.3months + Technical.run_20201023_isala_cross_3 + Technical.run_2020121…	group	2711
I-A	Nutrients.24hours.coffee	-0.00101944	0.0423752	-0.0240576	0.980807	0.980807	0.992438	~Nutrients.24hours.coffee + Technical.run_20201030_isala_cross_4 + Technical.run_20201016_isala_cross_2 + Technical.libsize + Technical.run_20201009_isala_cross_1 + Technical.run_20201204_isala_cross_8 + Sexual.Intercourse.24hours + Technical.run_20201120_isala_cross_6 + Technical.run_20210119_isala_cross_7 + Health.Antibiotic.3months + Technical.run_20201023_isala_cross_3 + Technical.run_2020121…	group	2711
III-A	Nutrients.24hours.coffee	-0.0764784	0.0493194	-1.55068	0.120979	0.415594	0.571136	~Nutrients.24hours.coffee + Technical.run_20201030_isala_cross_4 + Technical.run_20201016_isala_cross_2 + Technical.libsize + Technical.run_20201009_isala_cross_1 + Technical.run_20201204_isala_cross_8 + Sexual.Intercourse.24hours + Technical.run_20201120_isala_cross_6 + Technical.run_20210119_isala_cross_7 + Health.Antibiotic.3months + Technical.run_20201023_isala_cross_3 + Technical.run_2020121…	group	2711
III-B	Nutrients.24hours.coffee	0.0881328	0.0669742	1.31592	0.1882	0.415594	0.662864	~Nutrients.24hours.coffee + Technical.run_20201030_isala_cross_4 + Technical.run_20201016_isala_cross_2 + Technical.libsize + Technical.run_20201009_isala_cross_1 + Technical.run_20201204_isala_cross_8 + Sexual.Intercourse.24hours + Technical.run_20201120_isala_cross_6 + Technical.run_20210119_isala_cross_7 + Health.Antibiotic.3months + Technical.run_20201023_isala_cross_3 + Technical.run_2020121…	group	2711
V	Nutrients.24hours.coffee	-0.0283283	0.0950351	-0.298082	0.765641	0.980807	0.960426	~Nutrients.24hours.coffee + Technical.run_20201030_isala_cross_4 + Technical.run_20201016_isala_cross_2 + Technical.libsize + Technical.run_20201009_isala_cross_1 + Technical.run_20201204_isala_cross_8 + Sexual.Intercourse.24hours + Technical.run_20201120_isala_cross_6 + Technical.run_20210119_isala_cross_7 + Health.Antibiotic.3months + Technical.run_20201023_isala_cross_3 + Technical.run_2020121…	group	2711
I-B	Nutrients.24hours.coffee	0.0767507	0.0609303	1.25965	0.207797	0.415594	0.683056	~Nutrients.24hours.coffee + Technical.run_20201030_isala_cross_4 + Technical.run_20201016_isala_cross_2 + Technical.libsize + Technical.run_20201009_isala_cross_1 + Technical.run_20201204_isala_cross_8 + Sexual.Intercourse.24hours + Technical.run_20201120_isala_cross_6 + Technical.run_20210119_isala_cross_7 + Health.Antibiotic.3months + Technical.run_20201023_isala_cross_3 + Technical.run_2020121…	group	2711
IV-B	Nutrients.24hours.beverage.sugar	0.0369419	0.0539631	0.684577	0.493611	0.751798	0.890646	~Nutrients.24hours.beverage.sugar + Technical.run_20201030_isala_cross_4 + Technical.run_20201016_isala_cross_2 + Technical.libsize + Technical.run_20201009_isala_cross_1 + Technical.run_20201204_isala_cross_8 + Sexual.Intercourse.24hours + Technical.run_20201120_isala_cross_6 + Technical.run_20210119_isala_cross_7 + Health.Antibiotic.3months + Technical.run_20201023_isala_cross_3 + Technical.run…	group	2711
I-A	Nutrients.24hours.beverage.sugar	-0.0721502	0.0415573	-1.73616	0.0825351	0.495211	0.467074	~Nutrients.24hours.beverage.sugar + Technical.run_20201030_isala_cross_4 + Technical.run_20201016_isala_cross_2 + Technical.libsize + Technical.run_20201009_isala_cross_1 + Technical.run_20201204_isala_cross_8 + Sexual.Intercourse.24hours + Technical.run_20201120_isala_cross_6 + Technical.run_20210119_isala_cross_7 + Health.Antibiotic.3months + Technical.run_20201023_isala_cross_3 + Technical.run…	group	2711
III-A	Nutrients.24hours.beverage.sugar	0.0244659	0.0471147	0.519284	0.603563	0.751798	0.933798	~Nutrients.24hours.beverage.sugar + Technical.run_20201030_isala_cross_4 + Technical.run_20201016_isala_cross_2 + Technical.libsize + Technical.run_20201009_isala_cross_1 + Technical.run_20201204_isala_cross_8 + Sexual.Intercourse.24hours + Technical.run_20201120_isala_cross_6 + Technical.run_20210119_isala_cross_7 + Health.Antibiotic.3months + Technical.run_20201023_isala_cross_3 + Technical.run…	group	2711
III-B	Nutrients.24hours.beverage.sugar	0.0317493	0.0652388	0.486662	0.626498	0.751798	0.933798	~Nutrients.24hours.beverage.sugar + Technical.run_20201030_isala_cross_4 + Technical.run_20201016_isala_cross_2 + Technical.libsize + Technical.run_20201009_isala_cross_1 + Technical.run_20201204_isala_cross_8 + Sexual.Intercourse.24hours + Technical.run_20201120_isala_cross_6 + Technical.run_20210119_isala_cross_7 + Health.Antibiotic.3months + Technical.run_20201023_isala_cross_3 + Technical.run…	group	2711
V	Nutrients.24hours.beverage.sugar	-0.0289459	0.0966868	-0.299378	0.764652	0.764652	0.960395	~Nutrients.24hours.beverage.sugar + Technical.run_20201030_isala_cross_4 + Technical.run_20201016_isala_cross_2 + Technical.libsize + Technical.run_20201009_isala_cross_1 + Technical.run_20201204_isala_cross_8 + Sexual.Intercourse.24hours + Technical.run_20201120_isala_cross_6 + Technical.run_20210119_isala_cross_7 + Health.Antibiotic.3months + Technical.run_20201023_isala_cross_3 + Technical.run…	group	2711
I-B	Nutrients.24hours.beverage.sugar	0.038345	0.0585748	0.654633	0.512704	0.751798	0.89713	~Nutrients.24hours.beverage.sugar + Technical.run_20201030_isala_cross_4 + Technical.run_20201016_isala_cross_2 + Technical.libsize + Technical.run_20201009_isala_cross_1 + Technical.run_20201204_isala_cross_8 + Sexual.Intercourse.24hours + Technical.run_20201120_isala_cross_6 + Technical.run_20210119_isala_cross_7 + Health.Antibiotic.3months + Technical.run_20201023_isala_cross_3 + Technical.run…	group	2711
IV-B	Nutrients.24hours.beverage.light	0.071693	0.0517967	1.38412	0.166321	0.460725	0.631858	~Nutrients.24hours.beverage.light + Technical.run_20201030_isala_cross_4 + Technical.run_20201016_isala_cross_2 + Technical.libsize + Technical.run_20201009_isala_cross_1 + Technical.run_20201204_isala_cross_8 + Sexual.Intercourse.24hours + Technical.run_20201120_isala_cross_6 + Technical.run_20210119_isala_cross_7 + Health.Antibiotic.3months + Technical.run_20201023_isala_cross_3 + Technical.run…	group	2711
I-A	Nutrients.24hours.beverage.light	-0.00465316	0.0418473	-0.111194	0.911463	0.911463	0.992438	~Nutrients.24hours.beverage.light + Technical.run_20201030_isala_cross_4 + Technical.run_20201016_isala_cross_2 + Technical.libsize + Technical.run_20201009_isala_cross_1 + Technical.run_20201204_isala_cross_8 + Sexual.Intercourse.24hours + Technical.run_20201120_isala_cross_6 + Technical.run_20210119_isala_cross_7 + Health.Antibiotic.3months + Technical.run_20201023_isala_cross_3 + Technical.run…	group	2711
III-A	Nutrients.24hours.beverage.light	-0.110347	0.0508713	-2.16914	0.0300724	0.180434	0.32122	~Nutrients.24hours.beverage.light + Technical.run_20201030_isala_cross_4 + Technical.run_20201016_isala_cross_2 + Technical.libsize + Technical.run_20201009_isala_cross_1 + Technical.run_20201204_isala_cross_8 + Sexual.Intercourse.24hours + Technical.run_20201120_isala_cross_6 + Technical.run_20210119_isala_cross_7 + Health.Antibiotic.3months + Technical.run_20201023_isala_cross_3 + Technical.run…	group	2711
III-B	Nutrients.24hours.beverage.light	0.0746282	0.0632766	1.1794	0.23824	0.460725	0.716326	~Nutrients.24hours.beverage.light + Technical.run_20201030_isala_cross_4 + Technical.run_20201016_isala_cross_2 + Technical.libsize + Technical.run_20201009_isala_cross_1 + Technical.run_20201204_isala_cross_8 + Sexual.Intercourse.24hours + Technical.run_20201120_isala_cross_6 + Technical.run_20210119_isala_cross_7 + Health.Antibiotic.3months + Technical.run_20201023_isala_cross_3 + Technical.run…	group	2711
V	Nutrients.24hours.beverage.light	0.0872449	0.085432	1.02122	0.30715	0.460725	0.757231	~Nutrients.24hours.beverage.light + Technical.run_20201030_isala_cross_4 + Technical.run_20201016_isala_cross_2 + Technical.libsize + Technical.run_20201009_isala_cross_1 + Technical.run_20201204_isala_cross_8 + Sexual.Intercourse.24hours + Technical.run_20201120_isala_cross_6 + Technical.run_20210119_isala_cross_7 + Health.Antibiotic.3months + Technical.run_20201023_isala_cross_3 + Technical.run…	group	2711
I-B	Nutrients.24hours.beverage.light	-0.0235111	0.0614663	-0.382504	0.702087	0.842505	0.946904	~Nutrients.24hours.beverage.light + Technical.run_20201030_isala_cross_4 + Technical.run_20201016_isala_cross_2 + Technical.libsize + Technical.run_20201009_isala_cross_1 + Technical.run_20201204_isala_cross_8 + Sexual.Intercourse.24hours + Technical.run_20201120_isala_cross_6 + Technical.run_20210119_isala_cross_7 + Health.Antibiotic.3months + Technical.run_20201023_isala_cross_3 + Technical.run…	group	2711
IV-B	Nutrients.24hours.fruitfiber	-0.0624339	0.0542036	-1.15184	0.249386	0.748159	0.717718	~Nutrients.24hours.fruitfiber + Technical.run_20201030_isala_cross_4 + Technical.run_20201016_isala_cross_2 + Technical.libsize + Technical.run_20201009_isala_cross_1 + Technical.run_20201204_isala_cross_8 + Sexual.Intercourse.24hours + Technical.run_20201120_isala_cross_6 + Technical.run_20210119_isala_cross_7 + Health.Antibiotic.3months + Technical.run_20201023_isala_cross_3 + Technical.run_202…	group	2711
I-A	Nutrients.24hours.fruitfiber	0.0144808	0.040987	0.353302	0.723862	0.815024	0.948371	~Nutrients.24hours.fruitfiber + Technical.run_20201030_isala_cross_4 + Technical.run_20201016_isala_cross_2 + Technical.libsize + Technical.run_20201009_isala_cross_1 + Technical.run_20201204_isala_cross_8 + Sexual.Intercourse.24hours + Technical.run_20201120_isala_cross_6 + Technical.run_20210119_isala_cross_7 + Health.Antibiotic.3months + Technical.run_20201023_isala_cross_3 + Technical.run_202…	group	2711
[truncated: 718 more rows]

## Sheet: ST04 eigentaxa
Supplementary Table ST04: Eigentaxa Association analysis
	Column	Description
	taxa	The dependent variable
	variable	The variable tested
	effectsize	The effect size of the tested variable
[truncated: 674 more rows]

## Sheet: ST04 multidiffabundance
Supplementary Table ST04: Differential abundance analysis
[truncated: 44,834 more rows]

[truncated: 7 more sheets: ST05, ST06, ST07, ST08, ST09, ST10, ST11]
